# Supplementary material for: Development and validation of a prognostic model for mitophagy-related genes in colon adenocarcinoma: A study based on TCGA and GEO databases
Source: PLoS One. 2023 Apr 6;18(4):e0284089. doi: 10.1371/journal.pone.0284089 (PMC10079075; doi:10.1371/journal.pone.0284089)
Supplement: S1 Table — (XLSX) [file pone.0284089.s001.xlsx]

## Sheet: Sheet1
	Gene Symbol	Description	Category	GIFtS	GC id	Score
1	PRKN	Parkin RBR E3 Ubiquitin Protein Ligase	Protein Coding	38	GC06M161348	17.87
2	PINK1	PTEN Induced Kinase 1	Protein Coding	45	GC01P020634	15.77
3	MAP1LC3B	Microtubule Associated Protein 1 Light Chain 3 Beta	Protein Coding	41	GC16P087384	9.39
4	VDAC1	Voltage Dependent Anion Channel 1	Protein Coding	45	GC05M133975	8.62
5	MFN2	Mitofusin 2	Protein Coding	46	GC01P011980	8
6	SQSTM1	Sequestosome 1	Protein Coding	46	GC05P179806	7.28
7	FUNDC1	FUN14 Domain Containing 1	Protein Coding	33	GC0XM044523	6.4
8	MAP1LC3A	Microtubule Associated Protein 1 Light Chain 3 Alpha	Protein Coding	41	GC20P034546	6.23
9	ATG13	Autophagy Related 13	Protein Coding	37	GC11P046642	6.2
10	PHB2	Prohibitin 2	Protein Coding	40	GC12M006965	6.11
11	AMBRA1	Autophagy And Beclin 1 Regulator 1	Protein Coding	38	GC11M081873	5.9
12	UBC	Ubiquitin C	Protein Coding	41	GC12M124911	5.68
13	USP30	Ubiquitin Specific Peptidase 30	Protein Coding	38	GC12P109027	5.4
14	TOMM20	Translocase Of Outer Mitochondrial Membrane 20	Protein Coding	38	GC01M235109	5.23
15	CLEC16A	C-Type Lectin Domain Containing 16A	Protein Coding	36	GC16P010944	4.98
16	DNM1L	Dynamin 1 Like	Protein Coding	46	GC12P032679	4.94
17	MFN1	Mitofusin 1	Protein Coding	41	GC03P179347	4.65
18	UBA52	Ubiquitin A-52 Residue Ribosomal Protein Fusion Product 1	Protein Coding	40	GC19P018563	4.56
19	OPTN	Optineurin	Protein Coding	43	GC10P013099	4.55
20	SLC25A4	Solute Carrier Family 25 Member 4	Protein Coding	48	GC04P185143	4.38
21	HUWE1	HECT, UBA And WWE Domain Containing E3 Ubiquitin Protein Ligase 1	Protein Coding	43	GC0XM053532	4.34
22	RNF41	Ring Finger Protein 41	Protein Coding	39	GC12M056202	4.27
23	ATG7	Autophagy Related 7	Protein Coding	42	GC03P011842	4.05
24	SLC25A5	Solute Carrier Family 25 Member 5	Protein Coding	43	GC0XP119468	4.04
25	UBB	Ubiquitin B	Protein Coding	42	GC17P016380	3.97
26	ULK1	Unc-51 Like Autophagy Activating Kinase 1	Protein Coding	44	GC12P131894	3.96
27	TAFAZZIN	Tafazzin, Phospholipid-Lysophospholipid Transacylase	Protein Coding	33	GC0XP154413	3.94
28	TOMM40	Translocase Of Outer Mitochondrial Membrane 40	Protein Coding	40	GC19P044890	3.88
29	GABARAPL2	GABA Type A Receptor Associated Protein Like 2	Protein Coding	42	GC16P075566	3.85
30	USP15	Ubiquitin Specific Peptidase 15	Protein Coding	45	GC12P062260	3.8
31	VPS13C	Vacuolar Protein Sorting 13 Homolog C	Protein Coding	34	GC15M061852	3.77
32	BECN1	Beclin 1	Protein Coding	44	GC17M042810	3.77
33	TOMM7	Translocase Of Outer Mitochondrial Membrane 7	Protein Coding	36	GC07M022816	3.74
34	ABCE1	ATP Binding Cassette Subfamily E Member 1	Protein Coding	38	GC04P145097	3.68
35	CERS1	Ceramide Synthase 1	Protein Coding	40	GC19M018868	3.63
36	BNIP3L	BCL2 Interacting Protein 3 Like	Protein Coding	41	GC08P026296	3.55
37	RHOT1	Ras Homolog Family Member T1	Protein Coding	41	GC17P032142	3.52
38	PHB1	Prohibitin 1	Protein Coding	36	GC17M049406	3.42
39	ATG5	Autophagy Related 5	Protein Coding	42	GC06M106045	3.38
40	FBXO7	F-Box Protein 7	Protein Coding	42	GC22P032474	3.38
41	TOMM70	Translocase Of Outer Mitochondrial Membrane 70	Protein Coding	31	GC03M100364	3.37
42	VPS13D	Vacuolar Protein Sorting 13 Homolog D	Protein Coding	34	GC01P012231	3.31
43	BNIP3	BCL2 Interacting Protein 3	Protein Coding	41	GC10M131966	3.15
44	MUL1	Mitochondrial E3 Ubiquitin Protein Ligase 1	Protein Coding	38	GC01M020499	3.09
45	RPS27A	Ribosomal Protein S27a	Protein Coding	41	GC02P055231	3.07
46	TIGAR	TP53 Induced Glycolysis Regulatory Phosphatase	Protein Coding	37	GC12P017430	3.06
47	TOMM22	Translocase Of Outer Mitochondrial Membrane 22	Protein Coding	35	GC22P038681	3.03
48	GABARAP	GABA Type A Receptor-Associated Protein	Protein Coding	42	GC17M007240	3.03
49	CHUK	Component Of Inhibitor Of Nuclear Factor Kappa B Kinase Complex	Protein Coding	50	GC10M100188	2.96
50	TBK1	TANK Binding Kinase 1	Protein Coding	48	GC12P064451	2.91
51	CNOT4	CCR4-NOT Transcription Complex Subunit 4	Protein Coding	39	GC07M135361	2.85
52	PGAM5	PGAM Family Member 5, Mitochondrial Serine/Threonine Protein Phosphatase	Protein Coding	33	GC12P132710	2.85
53	MAP1LC3B2	Microtubule Associated Protein 1 Light Chain 3 Beta 2	Protein Coding	32	GC12P116559	2.82
54	TP53	Tumor Protein P53	Protein Coding	51	GC17M007661	2.66
55	ATG4D	Autophagy Related 4D Cysteine Peptidase	Protein Coding	37	GC19P010543	2.64
56	FKBP8	FKBP Prolyl Isomerase 8	Protein Coding	42	GC19M018503	2.62
57	CALCOCO2	Calcium Binding And Coiled-Coil Domain 2	Protein Coding	38	GC17P049287	2.58
58	BCL2L13	BCL2 Like 13	Protein Coding	37	GC22P017628	2.56
59	SNCA	Synuclein Alpha	Protein Coding	49	GC04M089724	2.49
60	PELO	Pelota MRNA Surveillance And Ribosome Rescue Factor	Protein Coding	37	GC05P052787	2.44
61	VDAC2	Voltage Dependent Anion Channel 2	Protein Coding	42	GC10P075210	2.4
62	HDAC6	Histone Deacetylase 6	Protein Coding	50	GC0XP048801	2.38
63	OPA1	OPA1 Mitochondrial Dynamin Like GTPase	Protein Coding	43	GC03P193594	2.37
64	PRKAA1	Protein Kinase AMP-Activated Catalytic Subunit Alpha 1	Protein Coding	46	GC05M040759	2.34
65	UBE2L3	Ubiquitin Conjugating Enzyme E2 L3	Protein Coding	44	GC22P021549	2.33
66	MTX1	Metaxin 1	Protein Coding	39	GC01P155208	2.31
67	SIRT1	Sirtuin 1	Protein Coding	47	GC10P067884	2.3
68	CISD1	CDGSH Iron Sulfur Domain 1	Protein Coding	37	GC10P058269	2.27
69	RIMOC1	RAB7A Interacting MON1-CCZ1 Complex Subunit 1	Protein Coding	24	GC05P041998	2.26
70	RAB7A	RAB7A, Member RAS Oncogene Family	Protein Coding	46	GC03P133030	2.25
71	LRRK2	Leucine Rich Repeat Kinase 2	Protein Coding	48	GC12P040196	2.23
72	VCP	Valosin Containing Protein	Protein Coding	48	GC09M035056	2.22
73	ATG14	Autophagy Related 14	Protein Coding	35	GC14M055366	2.22
74	BCL2L1	BCL2 Like 1	Protein Coding	45	GC20M031664	2.16
75	FIS1	Fission, Mitochondrial 1	Protein Coding	37	GC07M101239	2.13
76	HTRA2	HtrA Serine Peptidase 2	Protein Coding	45	GC02P074529	2.07
77	SPATA18	Spermatogenesis Associated 18	Protein Coding	33	GC04P052051	2.06
78	STK4	Serine/Threonine Kinase 4	Protein Coding	48	GC20P044966	2.03
79	NLRP3	NLR Family Pyrin Domain Containing 3	Protein Coding	46	GC01P247415	2.02
80	FANCC	FA Complementation Group C	Protein Coding	46	GC09M095099	2
81	MAPK14	Mitogen-Activated Protein Kinase 14	Protein Coding	50	GC06P073566	1.96
82	MARCHF5	Membrane Associated Ring-CH-Type Finger 5	Protein Coding	32	GC10P092292	1.96
83	BCL2	BCL2 Apoptosis Regulator	Protein Coding	49	GC18M063123	1.94
84	NBR1	NBR1 Autophagy Cargo Receptor	Protein Coding	37	GC17P043170	1.94
85	BAG5	BAG Cochaperone 5	Protein Coding	39	GC14M103556	1.92
86	MIEF1	Mitochondrial Elongation Factor 1	Protein Coding	33	GC22P039510	1.92
87	SESN2	Sestrin 2	Protein Coding	37	GC01P028270	1.91
88	ATG12	Autophagy Related 12	Protein Coding	40	GC05M115828	1.9
89	GBA	Glucosylceramidase Beta	Protein Coding	48	GC01M155234	1.87
90	MON1A	MON1 Homolog A, Secretory Trafficking Associated	Protein Coding	36	GC03M050792	1.87
91	HSPA8	Heat Shock Protein Family A (Hsp70) Member 8	Protein Coding	46	GC11M123057	1.85
92	GABARAPL1	GABA Type A Receptor Associated Protein Like 1	Protein Coding	41	GC12P010212	1.84
93	PARL	Presenilin Associated Rhomboid Like	Protein Coding	41	GC03M183826	1.82
94	MFF	Mitochondrial Fission Factor	Protein Coding	37	GC02P227325	1.81
95	HK2	Hexokinase 2	Protein Coding	46	GC02P074833	1.81
96	FOXO3	Forkhead Box O3	Protein Coding	44	GC06P108559	1.76
97	TOMM5	Translocase Of Outer Mitochondrial Membrane 5	Protein Coding	33	GC09M037582	1.75
98	MTERF3	Mitochondrial Transcription Termination Factor 3	Protein Coding	32	GC08M096240	1.75
99	TOMM6	Translocase Of Outer Mitochondrial Membrane 6	Protein Coding	29	GC06P041787	1.75
100	MIR6084	MicroRNA 6084	RNA Gene	11	GC01P020633	1.75
101	MAP1LC3C	Microtubule Associated Protein 1 Light Chain 3 Gamma	Protein Coding	32	GC01M241995	1.74
102	USP8	Ubiquitin Specific Peptidase 8	Protein Coding	47	GC15P050424	1.73
103	HIF1A	Hypoxia Inducible Factor 1 Subunit Alpha	Protein Coding	46	GC14P061695	1.71
104	LRPPRC	Leucine Rich Pentatricopeptide Repeat Containing	Protein Coding	42	GC02M043850	1.7
105	ATM	ATM Serine/Threonine Kinase	Protein Coding	51	GC11P108222	1.7
106	MDH1	Malate Dehydrogenase 1	Protein Coding	45	GC02P063557	1.68
107	VDAC3	Voltage Dependent Anion Channel 3	Protein Coding	42	GC08P042392	1.66
108	APP	Amyloid Beta Precursor Protein	Protein Coding	50	GC21M025880	1.65
109	KRT15	Keratin 15	Protein Coding	39	GC17M041513	1.64
110	ATP1B1	ATPase Na+/K+ Transporting Subunit Beta 1	Protein Coding	47	GC01P169105	1.62
111	WIPI1	WD Repeat Domain, Phosphoinositide Interacting 1	Protein Coding	37	GC17M068420	1.6
112	TBC1D5	TBC1 Domain Family Member 5	Protein Coding	36	GC03M017157	1.59
113	MAP2K1	Mitogen-Activated Protein Kinase Kinase 1	Protein Coding	52	GC15P066386	1.58
114	MCL1	MCL1 Apoptosis Regulator, BCL2 Family Member	Protein Coding	45	GC01M151116	1.57
115	MTARC2	Mitochondrial Amidoxime Reducing Component 2	Protein Coding	29	GC01P220748	1.56
116	HTT	Huntingtin	Protein Coding	42	GC04P003041	1.55
117	SAMM50	SAMM50 Sorting And Assembly Machinery Component	Protein Coding	37	GC22P043955	1.54
118	NR4A1	Nuclear Receptor Subfamily 4 Group A Member 1	Protein Coding	45	GC12P052022	1.53
119	TSPO	Translocator Protein	Protein Coding	42	GC22P043151	1.53
120	HSPD1	Heat Shock Protein Family D (Hsp60) Member 1	Protein Coding	46	GC02M197486	1.52
121	TFEB	Transcription Factor EB	Protein Coding	41	GC06M059268	1.52
122	PTEN	Phosphatase And Tensin Homolog	Protein Coding	50	GC10P089442	1.51
123	SIRT3	Sirtuin 3	Protein Coding	46	GC11M000215	1.51
124	MST1	Macrophage Stimulating 1	Protein Coding	45	GC03M049683	1.51
125	TGFB1	Transforming Growth Factor Beta 1	Protein Coding	50	GC19M041301	1.49
126	NFE2L2	NFE2 Like BZIP Transcription Factor 2	Protein Coding	48	GC02M177227	1.49
127	PTRH2	Peptidyl-TRNA Hydrolase 2	Protein Coding	43	GC17M059674	1.48
128	GDAP1	Ganglioside Induced Differentiation Associated Protein 1	Protein Coding	42	GC08P074315	1.48
129	TDRKH	Tudor And KH Domain Containing	Protein Coding	38	GC01M151842	1.48
130	RNF31	Ring Finger Protein 31	Protein Coding	41	GC14P024146	1.47
131	MAVS	Mitochondrial Antiviral Signaling Protein	Protein Coding	38	GC20P003850	1.47
132	TCHP	Trichoplein Keratin Filament Binding	Protein Coding	35	GC12P109900	1.47
133	NME4	NME/NM23 Nucleoside Diphosphate Kinase 4	Protein Coding	41	GC16P000396	1.46
134	USP36	Ubiquitin Specific Peptidase 36	Protein Coding	37	GC17M078787	1.46
135	WDR26	WD Repeat Domain 26	Protein Coding	40	GC01M224385	1.45
136	SHC1	SHC Adaptor Protein 1	Protein Coding	44	GC01M154962	1.44
137	STX17	Syntaxin 17	Protein Coding	33	GC09P099906	1.44
138	MAPK1	Mitogen-Activated Protein Kinase 1	Protein Coding	50	GC22M021759	1.44
139	CDC37	Cell Division Cycle 37, HSP90 Cochaperone	Protein Coding	40	GC19M010391	1.43
140	TBC1D15	TBC1 Domain Family Member 15	Protein Coding	37	GC12P071839	1.42
141	TBC1D17	TBC1 Domain Family Member 17	Protein Coding	33	GC19P049877	1.4
142	SH3GLB1	SH3 Domain Containing GRB2 Like, Endophilin B1	Protein Coding	40	GC01P086704	1.38
143	MIR155	MicroRNA 155	RNA Gene	19	GC21P025573	1.38
144	HSPA1L	Heat Shock Protein Family A (Hsp70) Member 1 Like	Protein Coding	44	GC06M031809	1.36
145	HMGB1	High Mobility Group Box 1	Protein Coding	44	GC13M030456	1.33
146	MAP2K3	Mitogen-Activated Protein Kinase Kinase 3	Protein Coding	48	GC17P035620	1.33
147	FBXW7	F-Box And WD Repeat Domain Containing 7	Protein Coding	44	GC04M152321	1.33
148	ARIH2	Ariadne RBR E3 Ubiquitin Protein Ligase 2	Protein Coding	39	GC03P048918	1.33
149	ATG9A	Autophagy Related 9A	Protein Coding	39	GC02M219219	1.31
150	ATP5IF1	ATP Synthase Inhibitory Factor Subunit 1	Protein Coding	30	GC01P028237	1.31
151	AMFR	Autocrine Motility Factor Receptor	Protein Coding	42	GC16M056361	1.3
152	UBXN6	UBX Domain Protein 6	Protein Coding	37	GC19M004444	1.29
153	TIMM23	Translocase Of Inner Mitochondrial Membrane 23	Protein Coding	33	GC10P045972	1.28
154	ATAD3A	ATPase Family AAA Domain Containing 3A	Protein Coding	39	GC01P003150	1.26
155	HSPA9	Heat Shock Protein Family A (Hsp70) Member 9	Protein Coding	46	GC05M138554	1.25
156	KRAS	KRAS Proto-Oncogene, GTPase	Protein Coding	49	GC12M025204	1.25
157	AKT1	AKT Serine/Threonine Kinase 1	Protein Coding	51	GC14M104769	1.24
158	RCAN1	Regulator Of Calcineurin 1	Protein Coding	42	GC21M034513	1.24
159	PPARGC1A	PPARG Coactivator 1 Alpha	Protein Coding	45	GC04M023755	1.22
160	TIMM44	Translocase Of Inner Mitochondrial Membrane 44	Protein Coding	37	GC19M007926	1.2
161	HRAS	HRas Proto-Oncogene, GTPase	Protein Coding	50	GC11M002427	1.2
162	USP35	Ubiquitin Specific Peptidase 35	Protein Coding	34	GC11P078188	1.19
163	BAX	BCL2 Associated X, Apoptosis Regulator	Protein Coding	46	GC19P048954	1.18
164	FTMT	Ferritin Mitochondrial	Protein Coding	37	GC05P121851	1.18
165	ALB	Albumin	Protein Coding	48	GC04P073397	1.17
166	PRPF8	Pre-MRNA Processing Factor 8	Protein Coding	41	GC17M001650	1.17
167	MAP2K2	Mitogen-Activated Protein Kinase Kinase 2	Protein Coding	51	GC19M004090	1.16
168	PI4KB	Phosphatidylinositol 4-Kinase Beta	Protein Coding	44	GC01M151291	1.16
169	VIM	Vimentin	Protein Coding	49	GC10P017227	1.16
170	MIR106B	MicroRNA 106b	RNA Gene	23	GC07M101185	1.16
171	MIR93	MicroRNA 93	RNA Gene	22	GC07M101184	1.16
172	MIR25	MicroRNA 25	RNA Gene	21	GC07M100093	1.16
173	HK1	Hexokinase 1	Protein Coding	49	GC10P069269	1.16
174	IGF1	Insulin Like Growth Factor 1	Protein Coding	48	GC12M102395	1.16
175	TAX1BP1	Tax1 Binding Protein 1	Protein Coding	39	GC07P027739	1.16
176	BAG4	BAG Cochaperone 4	Protein Coding	38	GC08P038176	1.15
177	SIAH3	Siah E3 Ubiquitin Protein Ligase Family Member 3	Protein Coding	29	GC13M045777	1.15
178	BAG6	BAG Cochaperone 6	Protein Coding	36	GC06M031639	1.14
179	BAK1	BCL2 Antagonist/Killer 1	Protein Coding	43	GC06M033572	1.13
180	PRKCD	Protein Kinase C Delta	Protein Coding	52	GC03P053156	1.13
181	TUFM	Tu Translation Elongation Factor, Mitochondrial	Protein Coding	45	GC16M034828	1.13
182	BIRC2	Baculoviral IAP Repeat Containing 2	Protein Coding	44	GC11P102347	1.13
183	HSPA1A	Heat Shock Protein Family A (Hsp70) Member 1A	Protein Coding	44	GC06P073408	1.13
184	TXN	Thioredoxin	Protein Coding	44	GC09M110243	1.13
185	RB1CC1	RB1 Inducible Coiled-Coil 1	Protein Coding	41	GC08M052622	1.13
186	STOML2	Stomatin Like 2	Protein Coding	38	GC09M035099	1.13
187	ATAD3B	ATPase Family AAA Domain Containing 3B	Protein Coding	36	GC01P003148	1.13
188	PEX13	Peroxisomal Biogenesis Factor 13	Protein Coding	40	GC02P061017	1.12
189	BCAS3	BCAS3 Microtubule Associated Cell Migration Factor	Protein Coding	37	GC17P060678	1.12
190	PHAF1	Phagosome Assembly Factor 1	Protein Coding	26	GC16P067110	1.12
191	ATG4B	Autophagy Related 4B Cysteine Peptidase	Protein Coding	40	GC02P241637	1.11
192	LRBA	LPS Responsive Beige-Like Anchor Protein	Protein Coding	40	GC04M150264	1.11
193	ARFIP2	ADP Ribosylation Factor Interacting Protein 2	Protein Coding	39	GC11M006476	1.11
194	FLT3	Fms Related Receptor Tyrosine Kinase 3	Protein Coding	51	GC13M028003	1.11
195	SIAH1	Siah E3 Ubiquitin Protein Ligase 1	Protein Coding	46	GC16M048357	1.11
196	GAK	Cyclin G Associated Kinase	Protein Coding	44	GC04M000849	1.11
197	BBC3	BCL2 Binding Component 3	Protein Coding	40	GC19M047220	1.11
198	MCU	Mitochondrial Calcium Uniporter	Protein Coding	35	GC10P072692	1.11
199	RIPK1	Receptor Interacting Serine/Threonine Kinase 1	Protein Coding	47	GC06P003129	1.1
200	MYH9	Myosin Heavy Chain 9	Protein Coding	48	GC22M036281	1.09
201	GAPDH	Glyceraldehyde-3-Phosphate Dehydrogenase	Protein Coding	47	GC12P017478	1.09
202	SPTAN1	Spectrin Alpha, Non-Erythrocytic 1	Protein Coding	47	GC09P128552	1.09
203	FUS	FUS RNA Binding Protein	Protein Coding	44	GC16P031180	1.09
204	NDUFA10	NADH:Ubiquinone Oxidoreductase Subunit A10	Protein Coding	44	GC02M239893	1.09
205	UBE2D2	Ubiquitin Conjugating Enzyme E2 D2	Protein Coding	43	GC05P139526	1.09
206	EEF1A1	Eukaryotic Translation Elongation Factor 1 Alpha 1	Protein Coding	42	GC06M073515	1.09
207	MTX2	Metaxin 2	Protein Coding	41	GC02P176269	1.09
208	MSRB2	Methionine Sulfoxide Reductase B2	Protein Coding	41	GC10P023095	1.09
209	ARIH1	Ariadne RBR E3 Ubiquitin Protein Ligase 1	Protein Coding	38	GC15P072474	1.09
210	NIPSNAP1	Nipsnap Homolog 1	Protein Coding	38	GC22M029554	1.09
211	CHCHD3	Coiled-Coil-Helix-Coiled-Coil-Helix Domain Containing 3	Protein Coding	36	GC07M132784	1.09
212	DUSP1	Dual Specificity Phosphatase 1	Protein Coding	46	GC05M172768	1.07
213	DDX58	DExD/H-Box Helicase 58	Protein Coding	45	GC09M032455	1.07
214	IAPP	Islet Amyloid Polypeptide	Protein Coding	41	GC12P021354	1.07
215	ACTB	Actin Beta	Protein Coding	48	GC07M005527	1.07
216	DSP	Desmoplakin	Protein Coding	48	GC06P007541	1.07
217	YWHAE	Tyrosine 3-Monooxygenase/Tryptophan 5-Monooxygenase Activation Protein Epsilon	Protein Coding	48	GC17M002108	1.07
218	CD55	CD55 Molecule (Cromer Blood Group)	Protein Coding	46	GC01P207321	1.07
219	SPTBN1	Spectrin Beta, Non-Erythrocytic 1	Protein Coding	45	GC02P054456	1.07
220	UBE2N	Ubiquitin Conjugating Enzyme E2 N	Protein Coding	45	GC12M093406	1.07
221	LAMP2	Lysosomal Associated Membrane Protein 2	Protein Coding	44	GC0XM120426	1.07
222	HNRNPD	Heterogeneous Nuclear Ribonucleoprotein D	Protein Coding	42	GC04M082352	1.07
223	PLEC	Plectin	Protein Coding	42	GC08M144067	1.07
224	IL24	Interleukin 24	Protein Coding	41	GC01P206897	1.07
225	SPTBN2	Spectrin Beta, Non-Erythrocytic 2	Protein Coding	41	GC11M082346	1.07
226	TUBA1C	Tubulin Alpha 1c	Protein Coding	41	GC12P049188	1.07
227	CHDH	Choline Dehydrogenase	Protein Coding	40	GC03M053812	1.07
228	IMMT	Inner Membrane Mitochondrial Protein	Protein Coding	40	GC02M086144	1.07
229	LMO7	LIM Domain 7	Protein Coding	40	GC13P075620	1.07
230	DBN1	Drebrin 1	Protein Coding	39	GC05M177456	1.07
231	NEXN	Nexilin F-Actin Binding Protein	Protein Coding	39	GC01P077898	1.07
232	DCD	Dermcidin	Protein Coding	37	GC12M054644	1.07
233	GADD45GIP1	GADD45G Interacting Protein 1	Protein Coding	35	GC19M012953	1.07
234	SPECC1	Sperm Antigen With Calponin Homology And Coiled-Coil Domains 1	Protein Coding	33	GC17P035572	1.07
235	RMC1	Regulator Of MON1-CCZ1	Protein Coding	25	GC18P023504	1.07
236	MIR181A1	MicroRNA 181a-1	RNA Gene	20	GC01M198860	1.07
237	DNAJB2	DnaJ Heat Shock Protein Family (Hsp40) Member B2	Protein Coding	42	GC02P219279	1.07
238	CSNK2A1	Casein Kinase 2 Alpha 1	Protein Coding	50	GC20M000472	1.05
239	AURKA	Aurora Kinase A	Protein Coding	49	GC20M056370	1.05
240	CDKN2A	Cyclin Dependent Kinase Inhibitor 2A	Protein Coding	49	GC09M021967	1.05
241	CREB1	CAMP Responsive Element Binding Protein 1	Protein Coding	48	GC02P207529	1.05
242	GPD2	Glycerol-3-Phosphate Dehydrogenase 2	Protein Coding	45	GC02P156435	1.05
243	TARDBP	TAR DNA Binding Protein	Protein Coding	45	GC01P011013	1.05
244	TRAF6	TNF Receptor Associated Factor 6	Protein Coding	45	GC11M036467	1.05
245	ATP6V1A	ATPase H+ Transporting V1 Subunit A	Protein Coding	44	GC03P113747	1.05
246	DISC1	DISC1 Scaffold Protein	Protein Coding	44	GC01P231626	1.05
247	USP14	Ubiquitin Specific Peptidase 14	Protein Coding	44	GC18P000158	1.05
248	RAB5A	RAB5A, Member RAS Oncogene Family	Protein Coding	44	GC03P019948	1.05
249	UBE2D1	Ubiquitin Conjugating Enzyme E2 D1	Protein Coding	44	GC10P058334	1.05
250	RUVBL1	RuvB Like AAA ATPase 1	Protein Coding	42	GC03M128064	1.05
251	PFAS	Phosphoribosylformylglycinamidine Synthase	Protein Coding	42	GC17P008247	1.05
252	HSPA4	Heat Shock Protein Family A (Hsp70) Member 4	Protein Coding	41	GC05P133051	1.05
253	RAB10	RAB10, Member RAS Oncogene Family	Protein Coding	41	GC02P026033	1.05
254	RAB1B	RAB1B, Member RAS Oncogene Family	Protein Coding	41	GC11P068554	1.05
255	DPYSL5	Dihydropyrimidinase Like 5	Protein Coding	40	GC02P026847	1.05
256	HNRNPDL	Heterogeneous Nuclear Ribonucleoprotein D Like	Protein Coding	40	GC04M082422	1.05
257	HDGF	Heparin Binding Growth Factor	Protein Coding	40	GC01M156868	1.05
258	MTCH2	Mitochondrial Carrier 2	Protein Coding	40	GC11M047604	1.05
259	WIPI2	WD Repeat Domain, Phosphoinositide Interacting 2	Protein Coding	40	GC07P005190	1.05
260	SLC25A46	Solute Carrier Family 25 Member 46	Protein Coding	38	GC05P110738	1.05
261	USP33	Ubiquitin Specific Peptidase 33	Protein Coding	38	GC01M077695	1.05
262	SH3GLB2	SH3 Domain Containing GRB2 Like, Endophilin B2	Protein Coding	37	GC09M129007	1.05
263	ZFYVE1	Zinc Finger FYVE-Type Containing 1	Protein Coding	36	GC14M072969	1.05
264	MON1B	MON1 Homolog B, Secretory Trafficking Associated	Protein Coding	35	GC16P077190	1.05
265	CCZ1	CCZ1 Homolog, Vacuolar Protein Trafficking And Biogenesis Associated	Protein Coding	33	GC07P005898	1.05
266	NIPSNAP2	Nipsnap Homolog 2	Protein Coding	31	GC07P056425	1.05
267	MEG3	Maternally Expressed 3	RNA Gene	29	GC14P108603	1.05
268	MIR320A	MicroRNA 320a	RNA Gene	20	GC08M022259	1.05
269	MIR410	MicroRNA 410	RNA Gene	18	GC14P108631	1.05
270	PIK3C3	Phosphatidylinositol 3-Kinase Catalytic Subunit Type 3	Protein Coding	48	GC18P041955	1.03
271	STARD7	StAR Related Lipid Transfer Domain Containing 7	Protein Coding	37	GC02M096184	1.03
272	LDHA	Lactate Dehydrogenase A	Protein Coding	50	GC11P018394	1.02
273	CPT1A	Carnitine Palmitoyltransferase 1A	Protein Coding	48	GC11M068754	1.02
274	FBP1	Fructose-Bisphosphatase 1	Protein Coding	48	GC09M094603	1.02
275	PSMB8	Proteasome 20S Subunit Beta 8	Protein Coding	48	GC06M032840	1.02
276	CYCS	Cytochrome C, Somatic	Protein Coding	47	GC07M025118	1.02
277	DCN	Decorin	Protein Coding	46	GC12M091140	1.02
278	ADH5	Alcohol Dehydrogenase 5 (Class III), Chi Polypeptide	Protein Coding	46	GC04M099070	1.02
279	KEAP1	Kelch Like ECH Associated Protein 1	Protein Coding	46	GC19M010486	1.02
280	ENO1	Enolase 1	Protein Coding	46	GC01M008861	1.02
281	YAP1	Yes1 Associated Transcriptional Regulator	Protein Coding	46	GC11P102110	1.02
282	YWHAZ	Tyrosine 3-Monooxygenase/Tryptophan 5-Monooxygenase Activation Protein Zeta	Protein Coding	46	GC08M100917	1.02
283	CAMKK2	Calcium/Calmodulin Dependent Protein Kinase Kinase 2	Protein Coding	45	GC12M121948	1.02
284	PDE2A	Phosphodiesterase 2A	Protein Coding	45	GC11M072576	1.02
285	NEFL	Neurofilament Light Chain	Protein Coding	45	GC08M024950	1.02
286	UQCRC2	Ubiquinol-Cytochrome C Reductase Core Protein 2	Protein Coding	45	GC16P021997	1.02
287	SCO2	Synthesis Of Cytochrome C Oxidase 2	Protein Coding	44	GC22M050523	1.02
288	RAD23B	RAD23 Homolog B, Nucleotide Excision Repair Protein	Protein Coding	44	GC09P107283	1.02
289	XBP1	X-Box Binding Protein 1	Protein Coding	44	GC22M028794	1.02
290	APEX1	Apurinic/Apyrimidinic Endodeoxyribonuclease 1	Protein Coding	43	GC14P020455	1.02
291	ACSL5	Acyl-CoA Synthetase Long Chain Family Member 5	Protein Coding	42	GC10P112374	1.02
292	VPS35	VPS35 Retromer Complex Component	Protein Coding	42	GC16M046905	1.02
293	E2F3	E2F Transcription Factor 3	Protein Coding	41	GC06P020402	1.02
294	HCCS	Holocytochrome C Synthase	Protein Coding	41	GC0XP011111	1.02
295	CORO1C	Coronin 1C	Protein Coding	39	GC12M108645	1.02
296	RPL28	Ribosomal Protein L28	Protein Coding	39	GC19P061138	1.02
297	SIRT4	Sirtuin 4	Protein Coding	38	GC12P120291	1.02
298	MYO18A	Myosin XVIIIA	Protein Coding	38	GC17M033297	1.02
299	MTPAP	Mitochondrial Poly(A) Polymerase	Protein Coding	38	GC10M032217	1.02
300	DDX39B	DExD-Box Helicase 39B	Protein Coding	37	GC06M031530	1.02
301	ARL6IP5	ADP Ribosylation Factor Like GTPase 6 Interacting Protein 5	Protein Coding	37	GC03P069084	1.02
302	MYO5C	Myosin VC	Protein Coding	37	GC15M077656	1.02
303	TXNIP	Thioredoxin Interacting Protein	Protein Coding	37	GC01M145992	1.02
304	IRGM	Immunity Related GTPase M	Protein Coding	36	GC05P150846	1.02
305	TMBIM6	Transmembrane BAX Inhibitor Motif Containing 6	Protein Coding	36	GC12P049707	1.02
306	ACTBL2	Actin Beta Like 2	Protein Coding	35	GC05M057480	1.02
307	PPP1R18	Protein Phosphatase 1 Regulatory Subunit 18	Protein Coding	35	GC06M058989	1.02
308	ATG2B	Autophagy Related 2B	Protein Coding	34	GC14M099097	1.02
309	OIP5	Opa Interacting Protein 5	Protein Coding	34	GC15M041309	1.02
310	KIAA1671	KIAA1671	Protein Coding	29	GC22P032356	1.02
311	MTARC1	Mitochondrial Amidoxime Reducing Component 1	Protein Coding	28	GC01P220788	1.02
312	CHCHD2P9	Coiled-Coil-Helix-Coiled-Coil-Helix Domain Containing 2 Pseudogene 9	Pseudogene	14	GC09P079391	1.02
313	MYC	MYC Proto-Oncogene, BHLH Transcription Factor	Protein Coding	50	GC08P127735	0.99
314	MAP3K7	Mitogen-Activated Protein Kinase Kinase Kinase 7	Protein Coding	50	GC06M090513	0.99
315	GLUD1	Glutamate Dehydrogenase 1	Protein Coding	49	GC10M087050	0.99
316	UCHL1	Ubiquitin C-Terminal Hydrolase L1	Protein Coding	49	GC04P041256	0.99
317	DHFR	Dihydrofolate Reductase	Protein Coding	47	GC05M080626	0.99
318	GRN	Granulin Precursor	Protein Coding	47	GC17P044345	0.99
319	PRKCI	Protein Kinase C Iota	Protein Coding	47	GC03P170222	0.99
320	AK2	Adenylate Kinase 2	Protein Coding	46	GC01M033007	0.99
321	GLS	Glutaminase	Protein Coding	46	GC02P190880	0.99
322	ROCK2	Rho Associated Coiled-Coil Containing Protein Kinase 2	Protein Coding	46	GC02M011284	0.99
323	CDC34	Cell Division Cycle 34, Ubiqiutin Conjugating Enzyme	Protein Coding	45	GC19P001145	0.99
324	PAK2	P21 (RAC1) Activated Kinase 2	Protein Coding	45	GC03P196739	0.99
325	UGDH	UDP-Glucose 6-Dehydrogenase	Protein Coding	45	GC04M039502	0.99
326	GDI1	GDP Dissociation Inhibitor 1	Protein Coding	44	GC0XP154436	0.99
327	EPS15	Epidermal Growth Factor Receptor Pathway Substrate 15	Protein Coding	44	GC01M051354	0.99
328	BCL2L2	BCL2 Like 2	Protein Coding	43	GC14P030029	0.99
329	EWSR1	EWS RNA Binding Protein 1	Protein Coding	43	GC22P032534	0.99
330	SIRT5	Sirtuin 5	Protein Coding	43	GC06P013574	0.99
331	UBE2G2	Ubiquitin Conjugating Enzyme E2 G2	Protein Coding	43	GC21M044768	0.99
332	BCKDHB	Branched Chain Keto Acid Dehydrogenase E1 Subunit Beta	Protein Coding	42	GC06P080106	0.99
333	DOCK8	Dedicator Of Cytokinesis 8	Protein Coding	42	GC09P000214	0.99
334	FAF1	Fas Associated Factor 1	Protein Coding	42	GC01M050439	0.99
335	NDUFA8	NADH:Ubiquinone Oxidoreductase Subunit A8	Protein Coding	42	GC09M122132	0.99
336	NDUFB10	NADH:Ubiquinone Oxidoreductase Subunit B10	Protein Coding	42	GC16P008907	0.99
337	PPM1G	Protein Phosphatase, Mg2+/Mn2+ Dependent 1G	Protein Coding	42	GC02M027932	0.99
338	UQCRC1	Ubiquinol-Cytochrome C Reductase Core Protein 1	Protein Coding	42	GC03M048598	0.99
339	SNX3	Sorting Nexin 3	Protein Coding	41	GC06M108211	0.99
340	STAM	Signal Transducing Adaptor Molecule	Protein Coding	41	GC10P017674	0.99
341	RNF14	Ring Finger Protein 14	Protein Coding	41	GC05P141958	0.99
342	RAB5B	RAB5B, Member RAS Oncogene Family	Protein Coding	41	GC12P055973	0.99
343	RABGEF1	RAB Guanine Nucleotide Exchange Factor 1	Protein Coding	41	GC07P068966	0.99
344	UBE2E3	Ubiquitin Conjugating Enzyme E2 E3	Protein Coding	41	GC02P180967	0.99
345	UBQLN1	Ubiquilin 1	Protein Coding	41	GC09M083659	0.99
346	TPD52	Tumor Protein D52	Protein Coding	41	GC08M079920	0.99
347	VPS37A	VPS37A Subunit Of ESCRT-I	Protein Coding	41	GC08P017246	0.99
348	AKAP1	A-Kinase Anchoring Protein 1	Protein Coding	40	GC17P057085	0.99
349	SAR1A	Secretion Associated Ras Related GTPase 1A	Protein Coding	40	GC10M070147	0.99
350	REEP5	Receptor Accessory Protein 5	Protein Coding	40	GC05M112876	0.99
351	THOP1	Thimet Oligopeptidase 1	Protein Coding	40	GC19P002785	0.99
352	MTMR4	Myotubularin Related Protein 4	Protein Coding	40	GC17M058489	0.99
353	HSPA1B	Heat Shock Protein Family A (Hsp70) Member 1B	Protein Coding	39	GC06P073407	0.99
354	GDI2	GDP Dissociation Inhibitor 2	Protein Coding	39	GC10M005765	0.99
355	GIGYF2	GRB10 Interacting GYF Protein 2	Protein Coding	39	GC02P232698	0.99
356	MAPK15	Mitogen-Activated Protein Kinase 15	Protein Coding	39	GC08P143716	0.99
357	UBE2E2	Ubiquitin Conjugating Enzyme E2 E2	Protein Coding	39	GC03P023221	0.99
358	BST2	Bone Marrow Stromal Cell Antigen 2	Protein Coding	38	GC19M017403	0.99
359	PUM2	Pumilio RNA Binding Family Member 2	Protein Coding	38	GC02M020310	0.99
360	SEC24A	SEC24 Homolog A, COPII Coat Complex Component	Protein Coding	38	GC05P134647	0.99
361	PGRMC2	Progesterone Receptor Membrane Component 2	Protein Coding	38	GC04M128269	0.99
362	PEG3	Paternally Expressed 3	Protein Coding	38	GC19M056810	0.99
363	DHX29	DExH-Box Helicase 29	Protein Coding	37	GC05M055256	0.99
364	CDK5RAP1	CDK5 Regulatory Subunit Associated Protein 1	Protein Coding	37	GC20M033358	0.99
365	ESYT1	Extended Synaptotagmin 1	Protein Coding	37	GC12P056928	0.99
366	SPG21	SPG21 Abhydrolase Domain Containing, Maspardin	Protein Coding	37	GC15M064963	0.99
367	SYNGR2	Synaptogyrin 2	Protein Coding	37	GC17P078168	0.99
368	ATG2A	Autophagy Related 2A	Protein Coding	36	GC11M082218	0.99
369	ARL8B	ADP Ribosylation Factor Like GTPase 8B	Protein Coding	36	GC03P005122	0.99
370	SGTA	Small Glutamine Rich Tetratricopeptide Repeat Co-Chaperone Alpha	Protein Coding	36	GC19M002754	0.99
371	THAP11	THAP Domain Containing 11	Protein Coding	36	GC16P067844	0.99
372	SYNJ2BP	Synaptojanin 2 Binding Protein	Protein Coding	36	GC14M070366	0.99
373	OCIAD1	OCIA Domain Containing 1	Protein Coding	36	GC04P048805	0.99
374	UBAP2L	Ubiquitin Associated Protein 2 Like	Protein Coding	36	GC01P154219	0.99
375	TMED9	Transmembrane P24 Trafficking Protein 9	Protein Coding	35	GC05P177594	0.99
376	SEC22B	SEC22 Homolog B, Vesicle Trafficking Protein	Protein Coding	35	GC01M120150	0.99
377	RABAC1	Rab Acceptor 1	Protein Coding	35	GC19M041956	0.99
378	UBXN1	UBX Domain Protein 1	Protein Coding	35	GC11M082131	0.99
379	ARMCX2	Armadillo Repeat Containing X-Linked 2	Protein Coding	34	GC0XM101658	0.99
380	ARMC10	Armadillo Repeat Containing 10	Protein Coding	34	GC07P103074	0.99
381	ARMCX3	Armadillo Repeat Containing X-Linked 3	Protein Coding	33	GC0XP101622	0.99
382	KHNYN	KH And NYN Domain Containing	Protein Coding	33	GC14P029975	0.99
383	RMDN3	Regulator Of Microtubule Dynamics 3	Protein Coding	33	GC15M040735	0.99
384	RNF103	Ring Finger Protein 103	Protein Coding	33	GC02M086603	0.99
385	COA7	Cytochrome C Oxidase Assembly Factor 7	Protein Coding	32	GC01M052684	0.99
386	MYO19	Myosin XIX	Protein Coding	32	GC17M036495	0.99
387	IGHV3-23	Immunoglobulin Heavy Variable 3-23	Protein Coding	19	GC14M106268	0.99
388	IGH	Immunoglobulin Heavy Locus	Protein Coding	17	GC14M111788	0.99
389	MTOR	Mechanistic Target Of Rapamycin Kinase	Protein Coding	52	GC01M011106	0.96
390	AR	Androgen Receptor	Protein Coding	51	GC0XP067544	0.96
391	PPP3CA	Protein Phosphatase 3 Catalytic Subunit Alpha	Protein Coding	51	GC04M101024	0.96
392	NFKB1	Nuclear Factor Kappa B Subunit 1	Protein Coding	50	GC04P102501	0.96
393	PRKACA	Protein Kinase CAMP-Activated Catalytic Subunit Alpha	Protein Coding	50	GC19M014354	0.96
394	HSPB1	Heat Shock Protein Family B (Small) Member 1	Protein Coding	50	GC07P076302	0.96
395	ALDH2	Aldehyde Dehydrogenase 2 Family Member	Protein Coding	49	GC12P111766	0.96
396	CTSK	Cathepsin K	Protein Coding	49	GC01M151128	0.96
397	MAPT	Microtubule Associated Protein Tau	Protein Coding	49	GC17P045894	0.96
398	GSK3A	Glycogen Synthase Kinase 3 Alpha	Protein Coding	48	GC19M059958	0.96
399	GLUL	Glutamate-Ammonia Ligase	Protein Coding	48	GC01M182378	0.96
400	PDHA1	Pyruvate Dehydrogenase E1 Subunit Alpha 1	Protein Coding	48	GC0XP019343	0.96
401	CCL2	C-C Motif Chemokine Ligand 2	Protein Coding	47	GC17P034255	0.96
402	FANCA	FA Complementation Group A	Protein Coding	47	GC16M089790	0.96
403	CSNK2A2	Casein Kinase 2 Alpha 2	Protein Coding	46	GC16M058157	0.96
404	FZD5	Frizzled Class Receptor 5	Protein Coding	46	GC02M207762	0.96
405	ENO2	Enolase 2	Protein Coding	46	GC12P006913	0.96
406	GFAP	Glial Fibrillary Acidic Protein	Protein Coding	46	GC17M044905	0.96
407	GOT2	Glutamic-Oxaloacetic Transaminase 2	Protein Coding	46	GC16M058707	0.96
408	SIRT2	Sirtuin 2	Protein Coding	46	GC19M038878	0.96
409	PGK1	Phosphoglycerate Kinase 1	Protein Coding	46	GC0XP077968	0.96
410	KAT2A	Lysine Acetyltransferase 2A	Protein Coding	45	GC17M042113	0.96
411	ISG15	ISG15 Ubiquitin Like Modifier	Protein Coding	45	GC01P001001	0.96
412	SREBF1	Sterol Regulatory Element Binding Transcription Factor 1	Protein Coding	45	GC17M017810	0.96
413	UBE2D3	Ubiquitin Conjugating Enzyme E2 D3	Protein Coding	45	GC04M102794	0.96
414	CKB	Creatine Kinase B	Protein Coding	44	GC14M103519	0.96
415	TDP1	Tyrosyl-DNA Phosphodiesterase 1	Protein Coding	44	GC14P089954	0.96
416	STK3	Serine/Threonine Kinase 3	Protein Coding	44	GC08M098372	0.96
417	PSMB10	Proteasome 20S Subunit Beta 10	Protein Coding	44	GC16M067937	0.96
418	TUBA8	Tubulin Alpha 8	Protein Coding	44	GC22P018110	0.96
419	CNP	2',3'-Cyclic Nucleotide 3' Phosphodiesterase	Protein Coding	42	GC17P041966	0.96
420	CORO1A	Coronin 1A	Protein Coding	42	GC16P038570	0.96
421	E2F1	E2F Transcription Factor 1	Protein Coding	42	GC20M033675	0.96
422	TFE3	Transcription Factor Binding To IGHM Enhancer 3	Protein Coding	42	GC0XM049028	0.96
423	SREBF2	Sterol Regulatory Element Binding Transcription Factor 2	Protein Coding	42	GC22P041833	0.96
424	POLR3A	RNA Polymerase III Subunit A	Protein Coding	42	GC10M078349	0.96
425	U2AF1	U2 Small Nuclear RNA Auxiliary Factor 1	Protein Coding	42	GC21M043092	0.96
426	CLN5	CLN5 Intracellular Trafficking Protein	Protein Coding	41	GC13P076990	0.96
427	ATP1B2	ATPase Na+/K+ Transporting Subunit Beta 2	Protein Coding	41	GC17P010350	0.96
428	GPM6A	Glycoprotein M6A	Protein Coding	41	GC04M175632	0.96
429	FLOT2	Flotillin 2	Protein Coding	41	GC17M033293	0.96
430	NPEPPS	Aminopeptidase Puromycin Sensitive	Protein Coding	41	GC17P047522	0.96
431	ACTL6A	Actin Like 6A	Protein Coding	40	GC03P179562	0.96
432	ZBTB17	Zinc Finger And BTB Domain Containing 17	Protein Coding	40	GC01M015943	0.96
433	CHMP2A	Charged Multivesicular Body Protein 2A	Protein Coding	38	GC19M058551	0.96
434	ZDHHC8	Zinc Finger DHHC-Type Palmitoyltransferase 8	Protein Coding	38	GC22P020129	0.96
435	SLC17A9	Solute Carrier Family 17 Member 9	Protein Coding	37	GC20P062952	0.96
436	U2AF2	U2 Small Nuclear RNA Auxiliary Factor 2	Protein Coding	37	GC19P055654	0.96
437	WBP11	WW Domain Binding Protein 11	Protein Coding	36	GC12M014784	0.96
438	NAXE	NAD(P)HX Epimerase	Protein Coding	35	GC01P156591	0.96
439	LRRC17	Leucine Rich Repeat Containing 17	Protein Coding	33	GC07P102912	0.96
440	WDR75	WD Repeat Domain 75	Protein Coding	33	GC02P189441	0.96
441	DRAM1	DNA Damage Regulated Autophagy Modulator 1	Protein Coding	31	GC12P101877	0.96
442	EMC6	ER Membrane Protein Complex Subunit 6	Protein Coding	31	GC17P003668	0.96
443	MAPK10	Mitogen-Activated Protein Kinase 10	Protein Coding	49	GC04M085990	0.93
444	MAPK9	Mitogen-Activated Protein Kinase 9	Protein Coding	47	GC05M180244	0.93
445	MDM2	MDM2 Proto-Oncogene	Protein Coding	51	GC12P068808	0.92
446	LEPR	Leptin Receptor	Protein Coding	49	GC01P065421	0.92
447	PSMB7	Proteasome 20S Subunit Beta 7	Protein Coding	45	GC09M124353	0.92
448	UBE2A	Ubiquitin Conjugating Enzyme E2 A	Protein Coding	43	GC0XP119574	0.92
449	CYB5R1	Cytochrome B5 Reductase 1	Protein Coding	40	GC01M202964	0.92
450	UBE2J2	Ubiquitin Conjugating Enzyme E2 J2	Protein Coding	40	GC01M004743	0.92
451	RNF34	Ring Finger Protein 34	Protein Coding	39	GC12P121400	0.92
452	PSMD8	Proteasome 26S Subunit, Non-ATPase 8	Protein Coding	39	GC19P038374	0.92
453	TRIM31	Tripartite Motif Containing 31	Protein Coding	38	GC06M058972	0.92
454	SNPH	Syntaphilin	Protein Coding	35	GC20P001266	0.92
455	CLUH	Clustered Mitochondria Homolog	Protein Coding	33	GC17M002689	0.92
456	MIR137	MicroRNA 137	RNA Gene	20	GC01M098046	0.92
457	KRT6A	Keratin 6A	Protein Coding	44	GC12M052488	0.85
458	HSP90AA1	Heat Shock Protein 90 Alpha Family Class A Member 1	Protein Coding	47	GC14M102080	0.84
459	TCP1	T-Complex 1	Protein Coding	42	GC06M159778	0.84
460	MAPK8	Mitogen-Activated Protein Kinase 8	Protein Coding	48	GC10P048306	0.82
461	MAPK11	Mitogen-Activated Protein Kinase 11	Protein Coding	46	GC22M050263	0.82
462	MAP2K7	Mitogen-Activated Protein Kinase Kinase 7	Protein Coding	45	GC19P007903	0.82
463	MAP2K5	Mitogen-Activated Protein Kinase Kinase 5	Protein Coding	45	GC15P089136	0.82
464	PLSCR1	Phospholipid Scramblase 1	Protein Coding	43	GC03M146515	0.82
465	NAA10	N-Alpha-Acetyltransferase 10, NatA Catalytic Subunit	Protein Coding	42	GC0XM153929	0.82
466	PPM1K	Protein Phosphatase, Mg2+/Mn2+ Dependent 1K	Protein Coding	42	GC04M088258	0.82
467	DOCK3	Dedicator Of Cytokinesis 3	Protein Coding	41	GC03P050675	0.82
468	WSCD1	WSC Domain Containing 1	Protein Coding	35	GC17P006057	0.82
469	NAA16	N-Alpha-Acetyltransferase 16, NatA Auxiliary Subunit	Protein Coding	32	GC13P041311	0.82
470	TUBB	Tubulin Beta Class I	Protein Coding	48	GC06P073361	0.82
471	SMAD4	SMAD Family Member 4	Protein Coding	49	GC18P051028	0.81
472	RAC2	Rac Family Small GTPase 2	Protein Coding	49	GC22M037227	0.81
473	NRG1	Neuregulin 1	Protein Coding	46	GC08P031639	0.81
474	BAP1	BRCA1 Associated Protein 1	Protein Coding	45	GC03M052401	0.81
475	ALAS2	5'-Aminolevulinate Synthase 2	Protein Coding	44	GC0XM055009	0.81
476	KCNN3	Potassium Calcium-Activated Channel Subfamily N Member 3	Protein Coding	44	GC01M154697	0.81
477	HNMT	Histamine N-Methyltransferase	Protein Coding	44	GC02P137964	0.81
478	ITGAX	Integrin Subunit Alpha X	Protein Coding	44	GC16P038666	0.81
479	LMAN1	Lectin, Mannose Binding 1	Protein Coding	44	GC18M059327	0.81
480	SAE1	SUMO1 Activating Enzyme Subunit 1	Protein Coding	43	GC19P048593	0.81
481	MYBPC1	Myosin Binding Protein C1	Protein Coding	43	GC12P101568	0.81
482	HHAT	Hedgehog Acyltransferase	Protein Coding	42	GC01P210328	0.81
483	HES1	Hes Family BHLH Transcription Factor 1	Protein Coding	42	GC03P194136	0.81
484	UGCG	UDP-Glucose Ceramide Glucosyltransferase	Protein Coding	42	GC09P111896	0.81
485	GLS2	Glutaminase 2	Protein Coding	41	GC12M056470	0.81
486	VPS11	VPS11 Core Subunit Of CORVET And HOPS Complexes	Protein Coding	41	GC11P119067	0.81
487	PEMT	Phosphatidylethanolamine N-Methyltransferase	Protein Coding	40	GC17M017531	0.81
488	NMUR1	Neuromedin U Receptor 1	Protein Coding	40	GC02M231822	0.81
489	RNASE2	Ribonuclease A Family Member 2	Protein Coding	39	GC14P029749	0.81
490	HPS4	HPS4 Biogenesis Of Lysosomal Organelles Complex 3 Subunit 2	Protein Coding	38	GC22M026443	0.81
491	SNIP1	Smad Nuclear Interacting Protein 1	Protein Coding	38	GC01M037534	0.81
492	CDKL2	Cyclin Dependent Kinase Like 2	Protein Coding	37	GC04M075576	0.81
493	FAM20B	FAM20B Glycosaminoglycan Xylosylkinase	Protein Coding	37	GC01P179025	0.81
494	ABLIM3	Actin Binding LIM Protein Family Member 3	Protein Coding	36	GC05P149141	0.81
495	IL9R	Interleukin 9 Receptor	Protein Coding	36	GC0XP155997	0.81
496	GPR26	G Protein-Coupled Receptor 26	Protein Coding	36	GC10P123666	0.81
497	RHOU	Ras Homolog Family Member U	Protein Coding	36	GC01P228644	0.81
498	PLAGL2	PLAG1 Like Zinc Finger 2	Protein Coding	36	GC20M032192	0.81
499	NKAP	NFKB Activating Protein	Protein Coding	36	GC0XM120074	0.81
500	GPHA2	Glycoprotein Hormone Subunit Alpha 2	Protein Coding	35	GC11M082222	0.81
501	NBPF3	NBPF Member 3	Protein Coding	35	GC01P021717	0.81
502	MICALL2	MICAL Like 2	Protein Coding	35	GC07M001507	0.81
503	UBL5	Ubiquitin Like 5	Protein Coding	35	GC19P009827	0.81
504	WDR46	WD Repeat Domain 46	Protein Coding	35	GC06M059160	0.81
505	ELMOD1	ELMO Domain Containing 1	Protein Coding	34	GC11P107592	0.81
506	DPH6	Diphthamine Biosynthesis 6	Protein Coding	33	GC15M035217	0.81
507	IFNL3	Interferon Lambda 3	Protein Coding	33	GC19M039243	0.81
508	LRRC46	Leucine Rich Repeat Containing 46	Protein Coding	33	GC17P047831	0.81
509	OSCP1	Organic Solute Carrier Partner 1	Protein Coding	33	GC01M036415	0.81
510	MT-ND5	Mitochondrially Encoded NADH:Ubiquinone Oxidoreductase Core Subunit 5	Protein Coding	33	GCMTP012339	0.81
511	LEPROT	Leptin Receptor Overlapping Transcript	Protein Coding	32	GC01P065420	0.81
512	MIS18A	MIS18 Kinetochore Protein A	Protein Coding	32	GC21M032154	0.81
513	DTWD2	DTW Domain Containing 2	Protein Coding	31	GC05M118836	0.81
514	ZBED3	Zinc Finger BED-Type Containing 3	Protein Coding	31	GC05M077072	0.81
515	ACSM6	Acyl-CoA Synthetase Medium Chain Family Member 6	Protein Coding	30	GC10P095194	0.81
516	SELENOI	Selenoprotein I	Protein Coding	29	GC02P026310	0.81
517	UBL4B	Ubiquitin Like 4B	Protein Coding	29	GC01P110304	0.81
518	TDRD12	Tudor Domain Containing 12	Protein Coding	28	GC19P032719	0.81
519	OR13C4	Olfactory Receptor Family 13 Subfamily C Member 4	Protein Coding	28	GC09M104526	0.81
520	MRGPRE	MAS Related GPR Family Member E	Protein Coding	28	GC11M003226	0.81
521	TSGA13	Testis Specific 13	Protein Coding	27	GC07M130668	0.81
522	MUCL3	Mucin Like 3	Protein Coding	27	GC06P075059	0.81
523	PRELID3A	PRELI Domain Containing 3A	Protein Coding	26	GC18P016406	0.81
524	MIR346	MicroRNA 346	RNA Gene	20	GC10M086264	0.81
525	MIR224	MicroRNA 224	RNA Gene	18	GC0XM151958	0.81
526	LINC01104	Long Intergenic Non-Protein Coding RNA 1104	RNA Gene	14	GC02P100208	0.81
527	NME2	NME/NM23 Nucleoside Diphosphate Kinase 2	Protein Coding	45	GC17P051165	0.81
528	EIF2S1	Eukaryotic Translation Initiation Factor 2 Subunit Alpha	Protein Coding	42	GC14P067359	0.81
529	NEFM	Neurofilament Medium Chain	Protein Coding	42	GC08P024913	0.81
530	NUP93	Nucleoporin 93	Protein Coding	40	GC16P056923	0.81
531	ACIN1	Apoptotic Chromatin Condensation Inducer 1	Protein Coding	38	GC14M023058	0.81
532	CRNKL1	Crooked Neck Pre-MRNA Splicing Factor 1	Protein Coding	36	GC20M020034	0.81
533	TXLNA	Taxilin Alpha	Protein Coding	36	GC01P032179	0.81
534	HSP90AB1	Heat Shock Protein 90 Alpha Family Class B Member 1	Protein Coding	46	GC06P044246	0.8
535	BAG3	BAG Cochaperone 3	Protein Coding	43	GC10P119651	0.8
536	OMA1	OMA1 Zinc Metallopeptidase	Protein Coding	36	GC01M058415	0.8
537	TEAD4	TEA Domain Transcription Factor 4	Protein Coding	41	GC12P002959	0.78
538	MBD5	Methyl-CpG Binding Domain Protein 5	Protein Coding	37	GC02P148021	0.78
539	SLC35B3	Solute Carrier Family 35 Member B3	Protein Coding	36	GC06M008413	0.78
540	MRPS2	Mitochondrial Ribosomal Protein S2	Protein Coding	36	GC09P135499	0.78
541	EPHA3	EPH Receptor A3	Protein Coding	45	GC03P089077	0.78
542	DNAJB6	DnaJ Heat Shock Protein Family (Hsp40) Member B6	Protein Coding	41	GC07P157335	0.78
543	TUBA1B	Tubulin Alpha 1b	Protein Coding	41	GC12M049127	0.78
544	MYLK	Myosin Light Chain Kinase	Protein Coding	51	GC03M123610	0.75
545	PIK3CA	Phosphatidylinositol-4,5-Bisphosphate 3-Kinase Catalytic Subunit Alpha	Protein Coding	51	GC03P179148	0.75
546	KCNK3	Potassium Two Pore Domain Channel Subfamily K Member 3	Protein Coding	49	GC02P026692	0.75
547	SLC1A3	Solute Carrier Family 1 Member 3	Protein Coding	49	GC05P036636	0.75
548	PRKG1	Protein Kinase CGMP-Dependent 1	Protein Coding	49	GC10P050991	0.75
549	KCNQ1	Potassium Voltage-Gated Channel Subfamily Q Member 1	Protein Coding	49	GC11P002444	0.75
550	ADRB2	Adrenoceptor Beta 2	Protein Coding	48	GC05P148825	0.75
551	GABRA5	Gamma-Aminobutyric Acid Type A Receptor Subunit Alpha5	Protein Coding	47	GC15P026866	0.75
552	C5	Complement C5	Protein Coding	46	GC09M120952	0.75
553	GDF5	Growth Differentiation Factor 5	Protein Coding	46	GC20M035433	0.75
554	SCN1A	Sodium Voltage-Gated Channel Alpha Subunit 1	Protein Coding	46	GC02M165989	0.75
555	STAT2	Signal Transducer And Activator Of Transcription 2	Protein Coding	46	GC12M056341	0.75
556	ANXA5	Annexin A5	Protein Coding	45	GC04M121667	0.75
557	FANCL	FA Complementation Group L	Protein Coding	45	GC02M058127	0.75
558	MYH11	Myosin Heavy Chain 11	Protein Coding	45	GC16M015704	0.75
559	PDK1	Pyruvate Dehydrogenase Kinase 1	Protein Coding	45	GC02P172555	0.75
560	PLOD2	Procollagen-Lysine,2-Oxoglutarate 5-Dioxygenase 2	Protein Coding	45	GC03M146069	0.75
561	PDK4	Pyruvate Dehydrogenase Kinase 4	Protein Coding	45	GC07M095583	0.75
562	PRKD2	Protein Kinase D2	Protein Coding	45	GC19M046674	0.75
563	FGF14	Fibroblast Growth Factor 14	Protein Coding	44	GC13M101710	0.75
564	MAP3K12	Mitogen-Activated Protein Kinase Kinase Kinase 12	Protein Coding	44	GC12M053479	0.75
565	SLC1A4	Solute Carrier Family 1 Member 4	Protein Coding	44	GC02P064988	0.75
566	SLC22A3	Solute Carrier Family 22 Member 3	Protein Coding	44	GC06P160348	0.75
567	SFRP4	Secreted Frizzled Related Protein 4	Protein Coding	44	GC07M037912	0.75
568	SMURF1	SMAD Specific E3 Ubiquitin Protein Ligase 1	Protein Coding	44	GC07M099027	0.75
569	NR2C2	Nuclear Receptor Subfamily 2 Group C Member 2	Protein Coding	44	GC03P014947	0.75
570	MSTN	Myostatin	Protein Coding	44	GC02M190055	0.75
571	PFKP	Phosphofructokinase, Platelet	Protein Coding	44	GC10P003066	0.75
572	PNPO	Pyridoxamine 5'-Phosphate Oxidase	Protein Coding	44	GC17P047941	0.75
573	NTHL1	Nth Like DNA Glycosylase 1	Protein Coding	43	GC16M005878	0.75
574	NDUFB9	NADH:Ubiquinone Oxidoreductase Subunit B9	Protein Coding	43	GC08P124539	0.75
575	TNIK	TRAF2 And NCK Interacting Kinase	Protein Coding	43	GC03M171061	0.75
576	CHST3	Carbohydrate Sulfotransferase 3	Protein Coding	42	GC10P071964	0.75
577	ACKR3	Atypical Chemokine Receptor 3	Protein Coding	42	GC02P236537	0.75
578	FCGR3B	Fc Gamma Receptor IIIb	Protein Coding	42	GC01M161623	0.75
579	FABP1	Fatty Acid Binding Protein 1	Protein Coding	42	GC02M088122	0.75
580	ITPKC	Inositol-Trisphosphate 3-Kinase C	Protein Coding	42	GC19P046744	0.75
581	HAPLN1	Hyaluronan And Proteoglycan Link Protein 1	Protein Coding	42	GC05M083637	0.75
582	SLC37A4	Solute Carrier Family 37 Member 4	Protein Coding	42	GC11M119024	0.75
583	SLC25A19	Solute Carrier Family 25 Member 19	Protein Coding	42	GC17M075273	0.75
584	CPA3	Carboxypeptidase A3	Protein Coding	41	GC03P148865	0.75
585	FANCF	FA Complementation Group F	Protein Coding	41	GC11M022600	0.75
586	FGF7	Fibroblast Growth Factor 7	Protein Coding	41	GC15P049423	0.75
587	REEP2	Receptor Accessory Protein 2	Protein Coding	41	GC05P138439	0.75
588	PEX3	Peroxisomal Biogenesis Factor 3	Protein Coding	41	GC06P143450	0.75
589	TREM1	Triggering Receptor Expressed On Myeloid Cells 1	Protein Coding	41	GC06M041267	0.75
590	CHAF1B	Chromatin Assembly Factor 1 Subunit B	Protein Coding	40	GC21P036385	0.75
591	CLDN7	Claudin 7	Protein Coding	40	GC17M007259	0.75
592	BOC	BOC Cell Adhesion Associated, Oncogene Regulated	Protein Coding	40	GC03P113211	0.75
593	ADAMTS7	ADAM Metallopeptidase With Thrombospondin Type 1 Motif 7	Protein Coding	40	GC15M078759	0.75
594	COX8A	Cytochrome C Oxidase Subunit 8A	Protein Coding	40	GC11P064005	0.75
595	CD93	CD93 Molecule	Protein Coding	40	GC20M023079	0.75
596	FGFBP1	Fibroblast Growth Factor Binding Protein 1	Protein Coding	40	GC04M015937	0.75
597	SLC35C1	Solute Carrier Family 35 Member C1	Protein Coding	40	GC11P046335	0.75
598	SUPT3H	SPT3 Homolog, SAGA And STAGA Complex Component	Protein Coding	40	GC06M059332	0.75
599	MYOM1	Myomesin 1	Protein Coding	40	GC18M003066	0.75
600	OBSCN	Obscurin, Cytoskeletal Calmodulin And Titin-Interacting RhoGEF	Protein Coding	40	GC01P228208	0.75
601	PGK2	Phosphoglycerate Kinase 2	Protein Coding	40	GC06M049785	0.75
602	MAP1A	Microtubule Associated Protein 1A	Protein Coding	40	GC15P043516	0.75
603	PI4K2A	Phosphatidylinositol 4-Kinase Type 2 Alpha	Protein Coding	40	GC10P097640	0.75
604	ALPK1	Alpha Kinase 1	Protein Coding	39	GC04P112285	0.75
605	HPR	Haptoglobin-Related Protein	Protein Coding	39	GC16P072097	0.75
606	RFWD3	Ring Finger And WD Repeat Domain 3	Protein Coding	39	GC16M074621	0.75
607	P2RX5	Purinergic Receptor P2X 5	Protein Coding	39	GC17M003672	0.75
608	ASB2	Ankyrin Repeat And SOCS Box Containing 2	Protein Coding	38	GC14M093934	0.75
609	AKR1E2	Aldo-Keto Reductase Family 1 Member E2	Protein Coding	38	GC10P004786	0.75
610	CSPG5	Chondroitin Sulfate Proteoglycan 5	Protein Coding	38	GC03M047562	0.75
611	FXR2	FMR1 Autosomal Homolog 2	Protein Coding	38	GC17M007597	0.75
612	SNRPD1	Small Nuclear Ribonucleoprotein D1 Polypeptide	Protein Coding	38	GC18P021612	0.75
613	SNRPF	Small Nuclear Ribonucleoprotein Polypeptide F	Protein Coding	38	GC12P095858	0.75
614	SLCO1A2	Solute Carrier Organic Anion Transporter Family Member 1A2	Protein Coding	38	GC12M021264	0.75
615	RIMS3	Regulating Synaptic Membrane Exocytosis 3	Protein Coding	38	GC01M040621	0.75
616	STOM	Stomatin	Protein Coding	38	GC09M121338	0.75
617	MTSS1	MTSS I-BAR Domain Containing 1	Protein Coding	38	GC08M124550	0.75
618	LSM4	LSM4 Homolog, U6 Small Nuclear RNA And MRNA Degradation Associated	Protein Coding	38	GC19M018306	0.75
619	LMCD1	LIM And Cysteine Rich Domains 1	Protein Coding	38	GC03P008554	0.75
620	CLVS1	Clavesin 1	Protein Coding	37	GC08P060966	0.75
621	CALCB	Calcitonin Related Polypeptide Beta	Protein Coding	37	GC11P014904	0.75
622	CAPS	Calcyphosine	Protein Coding	37	GC19P005911	0.75
623	DKKL1	Dickkopf Like Acrosomal Protein 1	Protein Coding	37	GC19P049360	0.75
624	IPPK	Inositol-Pentakisphosphate 2-Kinase	Protein Coding	37	GC09M092613	0.75
625	HCAR1	Hydroxycarboxylic Acid Receptor 1	Protein Coding	37	GC12M122726	0.75
626	GMIP	GEM Interacting Protein	Protein Coding	37	GC19M019629	0.75
627	SERPINB10	Serpin Family B Member 10	Protein Coding	37	GC18P063897	0.75
628	MEX3C	Mex-3 RNA Binding Family Member C	Protein Coding	37	GC18M051174	0.75
629	BLOC1S1	Biogenesis Of Lysosomal Organelles Complex 1 Subunit 1	Protein Coding	36	GC12P055842	0.75
630	DNAAF2	Dynein Axonemal Assembly Factor 2	Protein Coding	36	GC14M049625	0.75
631	SNRPB2	Small Nuclear Ribonucleoprotein Polypeptide B2	Protein Coding	36	GC20P016730	0.75
632	MRPS10	Mitochondrial Ribosomal Protein S10	Protein Coding	36	GC06M042206	0.75
633	ZNF189	Zinc Finger Protein 189	Protein Coding	36	GC09P101398	0.75
634	YIPF1	Yip1 Domain Family Member 1	Protein Coding	36	GC01M053851	0.75
635	CD163L1	CD163 Molecule Like 1	Protein Coding	35	GC12M007541	0.75
636	HSF2BP	Heat Shock Transcription Factor 2 Binding Protein	Protein Coding	35	GC21M043453	0.75
637	PHYHIP	Phytanoyl-CoA 2-Hydroxylase Interacting Protein	Protein Coding	35	GC08M022219	0.75
638	KRT73	Keratin 73	Protein Coding	34	GC12M052607	0.75
639	ALKBH5	AlkB Homolog 5, RNA Demethylase	Protein Coding	33	GC17P018183	0.75
640	DPF3	Double PHD Fingers 3	Protein Coding	33	GC14M072610	0.75
641	HILPDA	Hypoxia Inducible Lipid Droplet Associated	Protein Coding	33	GC07P131177	0.75
642	LARP1B	La Ribonucleoprotein 1B	Protein Coding	33	GC04P128061	0.75
643	ZCCHC17	Zinc Finger CCHC-Type Containing 17	Protein Coding	33	GC01P031298	0.75
644	SNTG1	Syntrophin Gamma 1	Protein Coding	33	GC08P049909	0.75
645	TMEM39A	Transmembrane Protein 39A	Protein Coding	33	GC03M119428	0.75
646	ZNF593	Zinc Finger Protein 593	Protein Coding	33	GC01P026171	0.75
647	ACTRT1	Actin Related Protein T1	Protein Coding	32	GC0XM128050	0.75
648	FAM13B	Family With Sequence Similarity 13 Member B	Protein Coding	32	GC05M137937	0.75
649	KRCC1	Lysine Rich Coiled-Coil 1	Protein Coding	31	GC02M088027	0.75
650	RBM18	RNA Binding Motif Protein 18	Protein Coding	31	GC09M122237	0.75
651	TMEM39B	Transmembrane Protein 39B	Protein Coding	31	GC01P032073	0.75
652	LENG9	Leukocyte Receptor Cluster Member 9	Protein Coding	31	GC19M054461	0.75
653	DZANK1	Double Zinc Ribbon And Ankyrin Repeat Domains 1	Protein Coding	30	GC20M018383	0.75
654	KIAA1549L	KIAA1549 Like	Protein Coding	30	GC11P033377	0.75
655	TMEM203	Transmembrane Protein 203	Protein Coding	30	GC09M137204	0.75
656	C1orf210	Chromosome 1 Open Reading Frame 210	Protein Coding	29	GC01M043281	0.75
657	REP15	RAB15 Effector Protein	Protein Coding	29	GC12P027696	0.75
658	EVA1B	Eva-1 Homolog B	Protein Coding	28	GC01M036322	0.75
659	ZNF681	Zinc Finger Protein 681	Protein Coding	28	GC19M030922	0.75
660	TEX38	Testis Expressed 38	Protein Coding	26	GC01P046668	0.75
661	IHO1	Interactor Of HORMAD1 1	Protein Coding	25	GC03P049494	0.75
662	RBIS	Ribosomal Biogenesis Factor	Protein Coding	25	GC08M085215	0.75
663	BMP2KL	BMP2 Inducible Kinase Like (Pseudogene)	Pseudogene	9	GC0XP074185	0.75
664	TSC2	TSC Complex Subunit 2	Protein Coding	48	GC16P008913	0.74
665	RETREG1	Reticulophagy Regulator 1	Protein Coding	31	GC05M016472	0.74
666	ACTG1	Actin Gamma 1	Protein Coding	48	GC17M081509	0.73
667	STUB1	STIP1 Homology And U-Box Containing Protein 1	Protein Coding	44	GC16P008791	0.73
668	CCT2	Chaperonin Containing TCP1 Subunit 2	Protein Coding	40	GC12P069585	0.73
669	CLINT1	Clathrin Interactor 1	Protein Coding	38	GC05M157785	0.72
670	SRSF4	Serine And Arginine Rich Splicing Factor 4	Protein Coding	38	GC01M029147	0.72
671	NDUFA4L2	NDUFA4 Mitochondrial Complex Associated Like 2	Protein Coding	35	GC12M057234	0.72
672	TGM2	Transglutaminase 2	Protein Coding	46	GC20M038127	0.69
673	UBE2G1	Ubiquitin Conjugating Enzyme E2 G1	Protein Coding	42	GC17M004329	0.69
674	UBE2Z	Ubiquitin Conjugating Enzyme E2 Z	Protein Coding	39	GC17P048908	0.69
675	CNOT7	CCR4-NOT Transcription Complex Subunit 7	Protein Coding	39	GC08M017224	0.68
676	CANX	Calnexin	Protein Coding	42	GC05P179678	0.67
677	PRKAA2	Protein Kinase AMP-Activated Catalytic Subunit Alpha 2	Protein Coding	50	GC01P056645	0.65
678	PFKFB3	6-Phosphofructo-2-Kinase/Fructose-2,6-Biphosphatase 3	Protein Coding	44	GC10P006144	0.65
679	ULK2	Unc-51 Like Autophagy Activating Kinase 2	Protein Coding	40	GC17M024239	0.65
680	LONP1	Lon Peptidase 1, Mitochondrial	Protein Coding	44	GC19M005691	0.59
681	PRDX6	Peroxiredoxin 6	Protein Coding	45	GC01P173477	0.58
682	KDR	Kinase Insert Domain Receptor	Protein Coding	51	GC04M055078	0.57
683	NR3C1	Nuclear Receptor Subfamily 3 Group C Member 1	Protein Coding	49	GC05M143277	0.57
684	NF2	NF2, Moesin-Ezrin-Radixin Like (MERLIN) Tumor Suppressor	Protein Coding	47	GC22P029603	0.57
685	SATB1	SATB Homeobox 1	Protein Coding	44	GC03M019297	0.57
686	NAGA	Alpha-N-Acetylgalactosaminidase	Protein Coding	44	GC22M042058	0.57
687	GNE	Glucosamine (UDP-N-Acetyl)-2-Epimerase/N-Acetylmannosamine Kinase	Protein Coding	43	GC09M036214	0.57
688	DHX38	DEAH-Box Helicase 38	Protein Coding	42	GC16P072127	0.57
689	COX6B1	Cytochrome C Oxidase Subunit 6B1	Protein Coding	42	GC19P046524	0.57
690	EIF2AK1	Eukaryotic Translation Initiation Factor 2 Alpha Kinase 1	Protein Coding	42	GC07M006022	0.57
691	GPC1	Glypican 1	Protein Coding	42	GC02P240435	0.57
692	KCNAB2	Potassium Voltage-Gated Channel Subfamily A Regulatory Beta Subunit 2	Protein Coding	42	GC01P006020	0.57
693	KCNH3	Potassium Voltage-Gated Channel Subfamily H Member 3	Protein Coding	42	GC12P049539	0.57
694	LRPAP1	LDL Receptor Related Protein Associated Protein 1	Protein Coding	42	GC04M003508	0.57
695	IL13RA1	Interleukin 13 Receptor Subunit Alpha 1	Protein Coding	41	GC0XP118727	0.57
696	MYLK3	Myosin Light Chain Kinase 3	Protein Coding	41	GC16M046920	0.57
697	P2RY4	Pyrimidinergic Receptor P2Y4	Protein Coding	41	GC0XM070258	0.57
698	NADSYN1	NAD Synthetase 1	Protein Coding	41	GC11P071454	0.57
699	TRPC5	Transient Receptor Potential Cation Channel Subfamily C Member 5	Protein Coding	41	GC0XM111774	0.57
700	ZFYVE16	Zinc Finger FYVE-Type Containing 16	Protein Coding	40	GC05P080407	0.57
701	DAAM2	Dishevelled Associated Activator Of Morphogenesis 2	Protein Coding	39	GC06P039792	0.57
702	GAS2	Growth Arrest Specific 2	Protein Coding	39	GC11P022626	0.57
703	NTN4	Netrin 4	Protein Coding	39	GC12M095657	0.57
704	DUSP22	Dual Specificity Phosphatase 22	Protein Coding	38	GC06P000292	0.57
705	RGS17	Regulator Of G Protein Signaling 17	Protein Coding	38	GC06M153004	0.57
706	SLC25A36	Solute Carrier Family 25 Member 36	Protein Coding	38	GC03P140941	0.57
707	MLLT3	MLLT3 Super Elongation Complex Subunit	Protein Coding	38	GC09M020341	0.57
708	BET1	Bet1 Golgi Vesicular Membrane Trafficking Protein	Protein Coding	37	GC07M093962	0.57
709	CETN1	Centrin 1	Protein Coding	37	GC18P000580	0.57
710	IMP3	IMP U3 Small Nucleolar Ribonucleoprotein 3	Protein Coding	37	GC15M075639	0.57
711	CDK2AP1	Cyclin Dependent Kinase 2 Associated Protein 1	Protein Coding	36	GC12M123250	0.57
712	SCRN1	Secernin 1	Protein Coding	36	GC07M030357	0.57
713	NLRP14	NLR Family Pyrin Domain Containing 14	Protein Coding	36	GC11P007020	0.57
714	STX10	Syntaxin 10	Protein Coding	34	GC19M013144	0.57
715	MS4A4A	Membrane Spanning 4-Domains A4A	Protein Coding	33	GC11P060185	0.57
716	KIAA0232	KIAA0232	Protein Coding	32	GC04P006842	0.57
717	HEATR6	HEAT Repeat Containing 6	Protein Coding	32	GC17M060041	0.57
718	FOXL2NB	FOXL2 Neighbor	Protein Coding	24	GC03P138947	0.57
719	LINC01205	Long Intergenic Non-Protein Coding RNA 1205	RNA Gene	13	GC03P109409	0.57
720	TPI1P1	Triosephosphate Isomerase 1 Pseudogene 1	Pseudogene	8	GC01P076699	0.57
721	TNF	Tumor Necrosis Factor	Protein Coding	50	GC06P073386	0.52
722	HMOX1	Heme Oxygenase 1	Protein Coding	50	GC22P035380	0.5
723	APOE	Apolipoprotein E	Protein Coding	49	GC19P047219	0.5
724	TRPM2	Transient Receptor Potential Cation Channel Subfamily M Member 2	Protein Coding	41	GC21P044350	0.5
725	MGRN1	Mahogunin Ring Finger 1	Protein Coding	39	GC16P009175	0.5
726	MIEF2	Mitochondrial Elongation Factor 2	Protein Coding	33	GC17P018262	0.48
727	ITGB4	Integrin Subunit Beta 4	Protein Coding	48	GC17P075721	0.48
728	XIAP	X-Linked Inhibitor Of Apoptosis	Protein Coding	47	GC0XP123859	0.48
729	DIABLO	Diablo IAP-Binding Mitochondrial Protein	Protein Coding	46	GC12M122208	0.48
730	MYO6	Myosin VI	Protein Coding	45	GC06P075749	0.48
731	HSPA2	Heat Shock Protein Family A (Hsp70) Member 2	Protein Coding	44	GC14P064535	0.48
732	PDK2	Pyruvate Dehydrogenase Kinase 2	Protein Coding	43	GC17P050095	0.48
733	NRF1	Nuclear Respiratory Factor 1	Protein Coding	42	GC07P129611	0.48
734	MIR218-2	MicroRNA 218-2	RNA Gene	20	GC05M168768	0.48
735	MIR218-1	MicroRNA 218-1	RNA Gene	19	GC04P020807	0.48
736	LINC-PINT	Long Intergenic Non-Protein Coding RNA, P53 Induced Transcript	RNA Gene	18	GC07M130963	0.48
737	FOS	Fos Proto-Oncogene, AP-1 Transcription Factor Subunit	Protein Coding	49	GC14P075278	0.45
738	RPS6KB1	Ribosomal Protein S6 Kinase B1	Protein Coding	48	GC17P059893	0.45
739	PARP1	Poly(ADP-Ribose) Polymerase 1	Protein Coding	48	GC01M226360	0.45
740	TFRC	Transferrin Receptor	Protein Coding	47	GC03M196027	0.45
741	CLU	Clusterin	Protein Coding	45	GC08M027596	0.45
742	MYCN	MYCN Proto-Oncogene, BHLH Transcription Factor	Protein Coding	45	GC02P015949	0.45
743	STK38	Serine/Threonine Kinase 38	Protein Coding	43	GC06M036493	0.45
744	RACGAP1	Rac GTPase Activating Protein 1	Protein Coding	42	GC12M049978	0.45
745	IKBKG	Inhibitor Of Nuclear Factor Kappa B Kinase Regulatory Subunit Gamma	Protein Coding	46	GC0XP154541	0.41
746	NBN	Nibrin	Protein Coding	46	GC08M089933	0.41
747	IRF3	Interferon Regulatory Factor 3	Protein Coding	45	GC19M049659	0.41
748	CHKB	Choline Kinase Beta	Protein Coding	44	GC22M050578	0.41
749	KMO	Kynurenine 3-Monooxygenase	Protein Coding	44	GC01P241532	0.41
750	HSPA6	Heat Shock Protein Family A (Hsp70) Member 6	Protein Coding	44	GC01P161524	0.41
751	SNCAIP	Synuclein Alpha Interacting Protein	Protein Coding	44	GC05P122311	0.41
752	TRAF2	TNF Receptor Associated Factor 2	Protein Coding	44	GC09P136881	0.41
753	RBCK1	RANBP2-Type And C3HC4-Type Zinc Finger Containing 1	Protein Coding	42	GC20P000407	0.41
754	UTRN	Utrophin	Protein Coding	39	GC06P144285	0.41
755	PACS2	Phosphofurin Acidic Cluster Sorting Protein 2	Protein Coding	39	GC14P105300	0.41
756	SLC39A1	Solute Carrier Family 39 Member 1	Protein Coding	38	GC01M153960	0.41
757	PACRG	Parkin Coregulated	Protein Coding	38	GC06P162727	0.41
758	CKAP4	Cytoskeleton Associated Protein 4	Protein Coding	36	GC12M106237	0.41
759	MIR204	MicroRNA 204	RNA Gene	23	GC09M070809	0.41
760	MIR4673	MicroRNA 4673	RNA Gene	13	GC09M137107	0.41
761	NUPR1	Nuclear Protein 1, Transcriptional Regulator	Protein Coding	35	GC16M028532	0.38
762	TMEM150B	Transmembrane Protein 150B	Protein Coding	28	GC19M055308	0.38
763	MMP2	Matrix Metallopeptidase 2	Protein Coding	51	GC16P055390	0.37
764	CASP8	Caspase 8	Protein Coding	50	GC02P201233	0.37
765	CCND1	Cyclin D1	Protein Coding	50	GC11P069641	0.37
766	MAOA	Monoamine Oxidase A	Protein Coding	48	GC0XP043654	0.37
767	P2RX7	Purinergic Receptor P2X 7	Protein Coding	46	GC12P125113	0.37
768	IFIH1	Interferon Induced With Helicase C Domain 1	Protein Coding	45	GC02M162267	0.37
769	APTX	Aprataxin	Protein Coding	44	GC09M032886	0.37
770	APOL1	Apolipoprotein L1	Protein Coding	44	GC22P036253	0.37
771	NR4A3	Nuclear Receptor Subfamily 4 Group A Member 3	Protein Coding	44	GC09P099821	0.37
772	APLNR	Apelin Receptor	Protein Coding	43	GC11M057233	0.37
773	LGALS1	Galectin 1	Protein Coding	42	GC22P037675	0.37
774	ATG4A	Autophagy Related 4A Cysteine Peptidase	Protein Coding	40	GC0XP108091	0.37
775	NLRX1	NLR Family Member X1	Protein Coding	40	GC11P119166	0.37
776	DNAJA3	DnaJ Heat Shock Protein Family (Hsp40) Member A3	Protein Coding	39	GC16P004425	0.37
777	SHARPIN	SHANK Associated RH Domain Interactor	Protein Coding	39	GC08M144098	0.37
778	ATG4C	Autophagy Related 4C Cysteine Peptidase	Protein Coding	38	GC01P062784	0.37
779	RASD2	RASD Family Member 2	Protein Coding	38	GC22P035540	0.37
780	EPG5	Ectopic P-Granules Autophagy Protein 5 Homolog	Protein Coding	37	GC18M045800	0.37
781	APLN	Apelin	Protein Coding	36	GC0XM129645	0.37
782	CNTNAP4	Contactin Associated Protein Family Member 4	Protein Coding	36	GC16P076278	0.37
783	STING1	Stimulator Of Interferon Response CGAMP Interactor 1	Protein Coding	33	GC05M139476	0.37
784	CD44	CD44 Molecule (Indian Blood Group)	Protein Coding	46	GC11P035139	0.31
785	HDAC3	Histone Deacetylase 3	Protein Coding	48	GC05M141583	0.3
786	RHOT2	Ras Homolog Family Member T2	Protein Coding	38	GC16P008784	0.3
787	AIFM1	Apoptosis Inducing Factor Mitochondria Associated 1	Protein Coding	47	GC0XM130129	0.28
788	ERCC8	ERCC Excision Repair 8, CSA Ubiquitin Ligase Complex Subunit	Protein Coding	41	GC05M060886	0.28
789	CAPN1	Calpain 1	Protein Coding	48	GC11P068447	0.27
790	TNFRSF1A	TNF Receptor Superfamily Member 1A	Protein Coding	48	GC12M006328	0.27
791	HSPG2	Heparan Sulfate Proteoglycan 2	Protein Coding	46	GC01M021822	0.27
792	CPT1C	Carnitine Palmitoyltransferase 1C	Protein Coding	42	GC19P049690	0.27
793	USP19	Ubiquitin Specific Peptidase 19	Protein Coding	39	GC03M050729	0.27
794	PPAN	Peter Pan Homolog	Protein Coding	33	GC19P010107	0.27
795	PVT1	Pvt1 Oncogene	RNA Gene	25	GC08P127845	0.27
796	MIR195	MicroRNA 195	RNA Gene	20	GC17M007018	0.27
797	LMNA	Lamin A/C	Protein Coding	48	GC01P156082	0.26
798	SLC25A3	Solute Carrier Family 25 Member 3	Protein Coding	44	GC12P098593	0.26
799	HNRNPM	Heterogeneous Nuclear Ribonucleoprotein M	Protein Coding	38	GC19P008444	0.26
800	NPM1	Nucleophosmin 1	Protein Coding	48	GC05P171387	0.23
801	DDX5	DEAD-Box Helicase 5	Protein Coding	45	GC17M064498	0.23
802	HNRNPA2B1	Heterogeneous Nuclear Ribonucleoprotein A2/B1	Protein Coding	45	GC07M026174	0.23
803	HSPA5	Heat Shock Protein Family A (Hsp70) Member 5	Protein Coding	45	GC09M125234	0.23
804	HNRNPK	Heterogeneous Nuclear Ribonucleoprotein K	Protein Coding	44	GC09M090169	0.23
805	PKM	Pyruvate Kinase M1/2	Protein Coding	44	GC15M072199	0.23
806	TUBB4B	Tubulin Beta 4B Class IVb	Protein Coding	43	GC09P137241	0.23
807	ATP13A2	ATPase Cation Transporting 13A2	Protein Coding	42	GC01M016985	0.23
808	HNRNPU	Heterogeneous Nuclear Ribonucleoprotein U	Protein Coding	41	GC01M244844	0.23
809	MATR3	Matrin 3	Protein Coding	41	GC05P139274	0.23
810	DDX17	DEAD-Box Helicase 17	Protein Coding	40	GC22M038483	0.23
811	RPS16	Ribosomal Protein S16	Protein Coding	40	GC19M039433	0.23
812	TUBB6	Tubulin Beta 6 Class V	Protein Coding	40	GC18P012307	0.23
813	HNRNPA3	Heterogeneous Nuclear Ribonucleoprotein A3	Protein Coding	38	GC02P177212	0.23
814	HNRNPH1	Heterogeneous Nuclear Ribonucleoprotein H1	Protein Coding	38	GC05M179614	0.23
815	ATP5F1A	ATP Synthase F1 Subunit Alpha	Protein Coding	37	GC18M046081	0.23
816	ADRM1	ADRM1 26S Proteasome Ubiquitin Receptor	Protein Coding	37	GC20P062302	0.23
817	ADAM17	ADAM Metallopeptidase Domain 17	Protein Coding	50	GC02M009488	0.21
818	CALR	Calreticulin	Protein Coding	50	GC19P012938	0.21
819	ABCB1	ATP Binding Cassette Subfamily B Member 1	Protein Coding	50	GC07M087504	0.21
820	FOXO1	Forkhead Box O1	Protein Coding	48	GC13M040555	0.21
821	PRDX1	Peroxiredoxin 1	Protein Coding	47	GC01M045511	0.21
822	DDX3X	DEAD-Box Helicase 3 X-Linked	Protein Coding	46	GC0XP041333	0.21
823	LMNB1	Lamin B1	Protein Coding	46	GC05P126776	0.21
824	CASP14	Caspase 14	Protein Coding	45	GC19P015049	0.21
825	HNRNPA1	Heterogeneous Nuclear Ribonucleoprotein A1	Protein Coding	45	GC12P054280	0.21
826	IMPDH2	Inosine Monophosphate Dehydrogenase 2	Protein Coding	45	GC03M050726	0.21
827	ABHD5	Abhydrolase Domain Containing 5, Lysophosphatidic Acid Acyltransferase	Protein Coding	44	GC03P043707	0.21
828	C1QBP	Complement C1q Binding Protein	Protein Coding	44	GC17M005432	0.21
829	HSP90B1	Heat Shock Protein 90 Beta Family Member 1	Protein Coding	44	GC12P103930	0.21
830	XRCC6	X-Ray Repair Cross Complementing 6	Protein Coding	44	GC22P041622	0.21
831	PSMA7	Proteasome 20S Subunit Alpha 7	Protein Coding	44	GC20M062136	0.21
832	PRKCSH	Protein Kinase C Substrate 80K-H	Protein Coding	44	GC19P011435	0.21
833	RPN1	Ribophorin I	Protein Coding	42	GC03M128619	0.21
834	RPS6	Ribosomal Protein S6	Protein Coding	42	GC09M019375	0.21
835	SFPQ	Splicing Factor Proline And Glutamine Rich	Protein Coding	42	GC01M035176	0.21
836	RPS14	Ribosomal Protein S14	Protein Coding	42	GC05M150443	0.21
837	TGM3	Transglutaminase 3	Protein Coding	42	GC20P002296	0.21
838	RPL22	Ribosomal Protein L22	Protein Coding	42	GC01M006179	0.21
839	PSMB5	Proteasome 20S Subunit Beta 5	Protein Coding	42	GC14M023016	0.21
840	PSMD3	Proteasome 26S Subunit, Non-ATPase 3	Protein Coding	42	GC17P039980	0.21
841	EIF4B	Eukaryotic Translation Initiation Factor 4B	Protein Coding	41	GC12P053006	0.21
842	RPL7	Ribosomal Protein L7	Protein Coding	41	GC08M073290	0.21
843	PSMC1	Proteasome 26S Subunit, ATPase 1	Protein Coding	41	GC14P090256	0.21
844	UBQLN2	Ubiquilin 2	Protein Coding	41	GC0XP056563	0.21
845	SNRNP200	Small Nuclear Ribonucleoprotein U5 Subunit 200	Protein Coding	41	GC02M097451	0.21
846	RPL12	Ribosomal Protein L12	Protein Coding	41	GC09M127447	0.21
847	RPL13	Ribosomal Protein L13	Protein Coding	41	GC16P090901	0.21
848	PABPC1	Poly(A) Binding Protein Cytoplasmic 1	Protein Coding	41	GC08M100685	0.21
849	DHX9	DExH-Box Helicase 9	Protein Coding	40	GC01P182839	0.21
850	IRS4	Insulin Receptor Substrate 4	Protein Coding	40	GC0XM108720	0.21
851	HNRNPF	Heterogeneous Nuclear Ribonucleoprotein F	Protein Coding	40	GC10M043385	0.21
852	HNRNPC	Heterogeneous Nuclear Ribonucleoprotein C	Protein Coding	40	GC14M021685	0.21
853	CCT3	Chaperonin Containing TCP1 Subunit 3	Protein Coding	40	GC01M156308	0.21
854	RPL23A	Ribosomal Protein L23a	Protein Coding	40	GC17P028719	0.21
855	PDIA4	Protein Disulfide Isomerase Family A Member 4	Protein Coding	40	GC07M149003	0.21
856	IGF2BP1	Insulin Like Growth Factor 2 MRNA Binding Protein 1	Protein Coding	39	GC17P048997	0.21
857	HNRNPR	Heterogeneous Nuclear Ribonucleoprotein R	Protein Coding	39	GC01M023303	0.21
858	SART1	Spliceosome Associated Factor 1, Recruiter Of U4/U6.U5 Tri-SnRNP	Protein Coding	39	GC11P068538	0.21
859	SYNCRIP	Synaptotagmin Binding Cytoplasmic RNA Interacting Protein	Protein Coding	39	GC06M085607	0.21
860	SSBP1	Single Stranded DNA Binding Protein 1	Protein Coding	39	GC07P147514	0.21
861	MARCKS	Myristoylated Alanine Rich Protein Kinase C Substrate	Protein Coding	39	GC06P113857	0.21
862	RPS8	Ribosomal Protein S8	Protein Coding	38	GC01P044775	0.21
863	PSMD1	Proteasome 26S Subunit, Non-ATPase 1	Protein Coding	38	GC02P231056	0.21
864	PTCD3	Pentatricopeptide Repeat Domain 3	Protein Coding	37	GC02P086106	0.21
865	NACA	Nascent Polypeptide Associated Complex Subunit Alpha	Protein Coding	37	GC12M056712	0.21
866	CHCHD6	Coiled-Coil-Helix-Coiled-Coil-Helix Domain Containing 6	Protein Coding	34	GC03P126704	0.21
867	MIR27A	MicroRNA 27a	RNA Gene	23	GC19M014339	0.21
868	MIR27B	MicroRNA 27b	RNA Gene	22	GC09P095097	0.21
869	EEF1A1P5	Eukaryotic Translation Elongation Factor 1 Alpha 1 Pseudogene 5	Pseudogene	15	GC09P133019	0.21
870	ABL1	ABL Proto-Oncogene 1, Non-Receptor Tyrosine Kinase	Protein Coding	51	GC09P130713	0.18
871	CAD	Carbamoyl-Phosphate Synthetase 2, Aspartate Transcarbamylase, And Dihydroorotase	Protein Coding	49	GC02P027217	0.18
872	ATP1A1	ATPase Na+/K+ Transporting Subunit Alpha 1	Protein Coding	49	GC01P116372	0.18
873	FASN	Fatty Acid Synthase	Protein Coding	48	GC17M082078	0.18
874	SLC6A1	Solute Carrier Family 6 Member 1	Protein Coding	47	GC03P011840	0.18
875	ANXA2	Annexin A2	Protein Coding	46	GC15M060347	0.18
876	ACTN4	Actinin Alpha 4	Protein Coding	46	GC19P038647	0.18
877	IL1B	Interleukin 1 Beta	Protein Coding	46	GC02M112829	0.18
878	MDH2	Malate Dehydrogenase 2	Protein Coding	46	GC07P076048	0.18
879	SLC25A1	Solute Carrier Family 25 Member 1	Protein Coding	46	GC22M019217	0.18
880	SLC25A13	Solute Carrier Family 25 Member 13	Protein Coding	46	GC07M096120	0.18
881	RPL11	Ribosomal Protein L11	Protein Coding	46	GC01P023691	0.18
882	MCM2	Minichromosome Maintenance Complex Component 2	Protein Coding	46	GC03P127598	0.18
883	PPP2R1A	Protein Phosphatase 2 Scaffold Subunit Aalpha	Protein Coding	46	GC19P052189	0.18
884	CLTC	Clathrin Heavy Chain	Protein Coding	45	GC17P059619	0.18
885	ERCC6	ERCC Excision Repair 6, Chromatin Remodeling Factor	Protein Coding	45	GC10M049454	0.18
886	TLR9	Toll Like Receptor 9	Protein Coding	45	GC03M052222	0.18
887	SET	SET Nuclear Proto-Oncogene	Protein Coding	45	GC09P128740	0.18
888	CFL1	Cofilin 1	Protein Coding	44	GC11M065823	0.18
889	CLPP	Caseinolytic Mitochondrial Matrix Peptidase Proteolytic Subunit	Protein Coding	44	GC19P006563	0.18
890	DYNC1H1	Dynein Cytoplasmic 1 Heavy Chain 1	Protein Coding	44	GC14P108350	0.18
891	HSD17B10	Hydroxysteroid 17-Beta Dehydrogenase 10	Protein Coding	44	GC0XM053431	0.18
892	RPSA	Ribosomal Protein SA	Protein Coding	44	GC03P039406	0.18
893	MCM7	Minichromosome Maintenance Complex Component 7	Protein Coding	44	GC07M100092	0.18
894	RUVBL2	RuvB Like AAA ATPase 2	Protein Coding	44	GC19P048993	0.18
895	RPL10	Ribosomal Protein L10	Protein Coding	44	GC0XP154389	0.18
896	MCM5	Minichromosome Maintenance Complex Component 5	Protein Coding	44	GC22P035400	0.18
897	MTHFD1	Methylenetetrahydrofolate Dehydrogenase, Cyclohydrolase And Formyltetrahydrofolate Synthetase 1	Protein Coding	44	GC14P064388	0.18
898	RPS20	Ribosomal Protein S20	Protein Coding	43	GC08M056067	0.18
899	SNRPB	Small Nuclear Ribonucleoprotein Polypeptides B And B1	Protein Coding	43	GC20M002461	0.18
900	PSMD4	Proteasome 26S Subunit Ubiquitin Receptor, Non-ATPase 4	Protein Coding	43	GC01P151256	0.18
901	RPL21	Ribosomal Protein L21	Protein Coding	43	GC13P027251	0.18
902	ATG16L1	Autophagy Related 16 Like 1	Protein Coding	42	GC02P233241	0.18
903	HDLBP	High Density Lipoprotein Binding Protein	Protein Coding	42	GC02M241227	0.18
904	RPS3	Ribosomal Protein S3	Protein Coding	42	GC11P077266	0.18
905	VAPA	VAMP Associated Protein A	Protein Coding	42	GC18P009904	0.18
906	RPS15A	Ribosomal Protein S15a	Protein Coding	42	GC16M018781	0.18
907	RBBP4	RB Binding Protein 4, Chromatin Remodeling Factor	Protein Coding	42	GC01P032651	0.18
908	PSMD2	Proteasome 26S Subunit Ubiquitin Receptor, Non-ATPase 2	Protein Coding	42	GC03P184298	0.18
909	TRAP1	TNF Receptor Associated Protein 1	Protein Coding	42	GC16M006043	0.18
910	RPL7A	Ribosomal Protein L7a	Protein Coding	41	GC09P133348	0.18
911	MAGED1	MAGE Family Member D1	Protein Coding	41	GC0XP051803	0.18
912	RPS2	Ribosomal Protein S2	Protein Coding	41	GC16M005872	0.18
913	RPS3A	Ribosomal Protein S3A	Protein Coding	41	GC04P151099	0.18
914	NCL	Nucleolin	Protein Coding	41	GC02M231453	0.18
915	CCT4	Chaperonin Containing TCP1 Subunit 4	Protein Coding	40	GC02M061868	0.18
916	DNAJA1	DnaJ Heat Shock Protein Family (Hsp40) Member A1	Protein Coding	40	GC09P033025	0.18
917	RPLP0	Ribosomal Protein Lateral Stalk Subunit P0	Protein Coding	40	GC12M120196	0.18
918	RCN2	Reticulocalbin 2	Protein Coding	40	GC15P076931	0.18
919	RPL8	Ribosomal Protein L8	Protein Coding	40	GC08M145207	0.18
920	SON	SON DNA And RNA Binding Protein	Protein Coding	40	GC21P033542	0.18
921	PSMC2	Proteasome 26S Subunit, ATPase 2	Protein Coding	40	GC07P103344	0.18
922	BAG2	BAG Cochaperone 2	Protein Coding	39	GC06P057172	0.18
923	CCT6A	Chaperonin Containing TCP1 Subunit 6A	Protein Coding	39	GC07P056051	0.18
924	RPL6	Ribosomal Protein L6	Protein Coding	39	GC12M112320	0.18
925	SRSF7	Serine And Arginine Rich Splicing Factor 7	Protein Coding	39	GC02M038743	0.18
926	PDIA6	Protein Disulfide Isomerase Family A Member 6	Protein Coding	39	GC02M010784	0.18
927	PPY	Pancreatic Polypeptide	Protein Coding	39	GC17M043940	0.18
928	CACYBP	Calcyclin Binding Protein	Protein Coding	38	GC01P175001	0.18
929	AMOT	Angiomotin	Protein Coding	38	GC0XM112774	0.18
930	RBM39	RNA Binding Motif Protein 39	Protein Coding	38	GC20M035703	0.18
931	RPS18	Ribosomal Protein S18	Protein Coding	38	GC06P073462	0.18
932	SF3B3	Splicing Factor 3b Subunit 3	Protein Coding	38	GC16P070523	0.18
933	RPL14	Ribosomal Protein L14	Protein Coding	38	GC03P040458	0.18
934	LRRFIP1	LRR Binding FLII Interacting Protein 1	Protein Coding	38	GC02P237627	0.18
935	MRPS7	Mitochondrial Ribosomal Protein S7	Protein Coding	38	GC17P075422	0.18
936	CA7	Carbonic Anhydrase 7	Protein Coding	37	GC16P066844	0.18
937	CIRBP	Cold Inducible RNA Binding Protein	Protein Coding	37	GC19P001259	0.18
938	IST1	IST1 Factor Associated With ESCRT-III	Protein Coding	37	GC16P071909	0.18
939	HNRNPH2	Heterogeneous Nuclear Ribonucleoprotein H2	Protein Coding	37	GC0XP101408	0.18
940	RPS25	Ribosomal Protein S25	Protein Coding	37	GC11M119015	0.18
941	TP53INP1	Tumor Protein P53 Inducible Nuclear Protein 1	Protein Coding	37	GC08M094925	0.18
942	RPL17	Ribosomal Protein L17	Protein Coding	37	GC18M049488	0.18
943	PABPC3	Poly(A) Binding Protein Cytoplasmic 3	Protein Coding	37	GC13P025231	0.18
944	DDRGK1	DDRGK Domain Containing 1	Protein Coding	36	GC20M003253	0.18
945	RBM14	RNA Binding Motif Protein 14	Protein Coding	36	GC11P068608	0.18
946	STK32A	Serine/Threonine Kinase 32A	Protein Coding	36	GC05P147234	0.18
947	SERBP1	SERPINE1 MRNA Binding Protein 1	Protein Coding	36	GC01M067407	0.18
948	RACK1	Receptor For Activated C Kinase 1	Protein Coding	36	GC05M181574	0.18
949	ATG9B	Autophagy Related 9B	Protein Coding	35	GC07M151012	0.18
950	EPRS1	Glutamyl-Prolyl-TRNA Synthetase 1	Protein Coding	35	GC01M219969	0.18
951	TMEM11	Transmembrane Protein 11	Protein Coding	35	GC17M021197	0.18
952	RPL26L1	Ribosomal Protein L26 Like 1	Protein Coding	35	GC05P172958	0.18
953	NTPCR	Nucleoside-Triphosphatase, Cancer-Related	Protein Coding	35	GC01P232950	0.18
954	FAM131B	Family With Sequence Similarity 131 Member B	Protein Coding	34	GC07M143353	0.18
955	H1-0	H1.0 Linker Histone	Protein Coding	32	GC22P038171	0.18
956	H3C1	H3 Clustered Histone 1	Protein Coding	32	GC06P073138	0.18
957	ATP5F1C	ATP Synthase F1 Subunit Gamma	Protein Coding	31	GC10P007789	0.18
958	H3C4	H3 Clustered Histone 4	Protein Coding	31	GC06M059570	0.18
959	H3C2	H3 Clustered Histone 2	Protein Coding	30	GC06M026032	0.18
960	H3C3	H3 Clustered Histone 3	Protein Coding	29	GC06P073141	0.18
961	H3C10	H3 Clustered Histone 10	Protein Coding	28	GC06P073212	0.18
962	H3C12	H3 Clustered Histone 12	Protein Coding	28	GC06M059569	0.18
963	H3C7	H3 Clustered Histone 7	Protein Coding	28	GC06M059571	0.18
964	H3C11	H3 Clustered Histone 11	Protein Coding	27	GC06M059568	0.18
965	H3C6	H3 Clustered Histone 6	Protein Coding	27	GC06P074102	0.18
966	H3C8	H3 Clustered Histone 8	Protein Coding	27	GC06M059572	0.18
967	H2AC18	H2A Clustered Histone 18	Protein Coding	26	GC01M150508	0.18
968	ATR	ATR Serine/Threonine Kinase	Protein Coding	51	GC03M142449	0.15
969	PPARG	Peroxisome Proliferator Activated Receptor Gamma	Protein Coding	51	GC03P012287	0.15
970	COL1A1	Collagen Type I Alpha 1 Chain	Protein Coding	50	GC17M050183	0.15
971	CTSD	Cathepsin D	Protein Coding	50	GC11M001752	0.15
972	ATP2A2	ATPase Sarcoplasmic/Endoplasmic Reticulum Ca2+ Transporting 2	Protein Coding	50	GC12P110280	0.15
973	IDH2	Isocitrate Dehydrogenase (NADP(+)) 2	Protein Coding	50	GC15M090083	0.15
974	CA2	Carbonic Anhydrase 2	Protein Coding	49	GC08P085463	0.15
975	BRCA1	BRCA1 DNA Repair Associated	Protein Coding	49	GC17M043044	0.15
976	AHCY	Adenosylhomocysteinase	Protein Coding	49	GC20M034447	0.15
977	ITGA6	Integrin Subunit Alpha 6	Protein Coding	49	GC02P172427	0.15
978	SCN5A	Sodium Voltage-Gated Channel Alpha Subunit 5	Protein Coding	49	GC03M038549	0.15
979	PPIB	Peptidylprolyl Isomerase B	Protein Coding	49	GC15M064155	0.15
980	PRKDC	Protein Kinase, DNA-Activated, Catalytic Subunit	Protein Coding	49	GC08M047773	0.15
981	ACACA	Acetyl-CoA Carboxylase Alpha	Protein Coding	48	GC17M037084	0.15
982	EPAS1	Endothelial PAS Domain Protein 1	Protein Coding	48	GC02P046293	0.15
983	IRAK1	Interleukin 1 Receptor Associated Kinase 1	Protein Coding	48	GC0XM154010	0.15
984	IL6R	Interleukin 6 Receptor	Protein Coding	48	GC01P154405	0.15
985	FLNA	Filamin A	Protein Coding	48	GC0XM154348	0.15
986	IL6	Interleukin 6	Protein Coding	48	GC07P022725	0.15
987	RDX	Radixin	Protein Coding	48	GC11M109864	0.15
988	YWHAG	Tyrosine 3-Monooxygenase/Tryptophan 5-Monooxygenase Activation Protein Gamma	Protein Coding	48	GC07M076507	0.15
989	MIF	Macrophage Migration Inhibitory Factor	Protein Coding	48	GC22P023894	0.15
990	MSH6	MutS Homolog 6	Protein Coding	48	GC02P047695	0.15
991	TPM1	Tropomyosin 1	Protein Coding	48	GC15P092192	0.15
992	ATP2B3	ATPase Plasma Membrane Ca2+ Transporting 3	Protein Coding	47	GC0XP153517	0.15
993	ALDOA	Aldolase, Fructose-Bisphosphate A	Protein Coding	47	GC16P030064	0.15
994	GSN	Gelsolin	Protein Coding	47	GC09P121201	0.15
995	EEF2	Eukaryotic Translation Elongation Factor 2	Protein Coding	47	GC19M003976	0.15
996	JUP	Junction Plakoglobin	Protein Coding	47	GC17M041754	0.15
997	RPS19	Ribosomal Protein S19	Protein Coding	47	GC19P046848	0.15
998	CAV1	Caveolin 1	Protein Coding	46	GC07P116524	0.15
999	ACTA2	Actin Alpha 2, Smooth Muscle	Protein Coding	46	GC10M088935	0.15
1000	ASNS	Asparagine Synthetase (Glutamine-Hydrolyzing)	Protein Coding	46	GC07M097854	0.15
1001	ARHGDIA	Rho GDP Dissociation Inhibitor Alpha	Protein Coding	46	GC17M081867	0.15
1002	AKR1B1	Aldo-Keto Reductase Family 1 Member B	Protein Coding	46	GC07M134442	0.15
1003	HADHB	Hydroxyacyl-CoA Dehydrogenase Trifunctional Multienzyme Complex Subunit Beta	Protein Coding	46	GC02P026243	0.15
1004	GPI	Glucose-6-Phosphate Isomerase	Protein Coding	46	GC19P046361	0.15
1005	FLNB	Filamin B	Protein Coding	46	GC03P058008	0.15
1006	SDHA	Succinate Dehydrogenase Complex Flavoprotein Subunit A	Protein Coding	46	GC05P000208	0.15
1007	RPL5	Ribosomal Protein L5	Protein Coding	46	GC01P092832	0.15
1008	MSN	Moesin	Protein Coding	46	GC0XP065588	0.15
1009	PCCA	Propionyl-CoA Carboxylase Subunit Alpha	Protein Coding	46	GC13P100089	0.15
1010	PCCB	Propionyl-CoA Carboxylase Subunit Beta	Protein Coding	46	GC03P136250	0.15
1011	PFN1	Profilin 1	Protein Coding	46	GC17M004945	0.15
1012	MCM4	Minichromosome Maintenance Complex Component 4	Protein Coding	46	GC08P047965	0.15
1013	P4HB	Prolyl 4-Hydroxylase Subunit Beta	Protein Coding	46	GC17M081843	0.15
1014	PCK2	Phosphoenolpyruvate Carboxykinase 2, Mitochondrial	Protein Coding	46	GC14P024094	0.15
1015	PSAT1	Phosphoserine Aminotransferase 1	Protein Coding	46	GC09P078297	0.15
1016	TUBB1	Tubulin Beta 1 Class VI	Protein Coding	46	GC20P059020	0.15
1017	VCL	Vinculin	Protein Coding	46	GC10P073995	0.15
1018	TPI1	Triosephosphate Isomerase 1	Protein Coding	46	GC12P017495	0.15
1019	ACLY	ATP Citrate Lyase	Protein Coding	45	GC17M041866	0.15
1020	ATIC	5-Aminoimidazole-4-Carboxamide Ribonucleotide Formyltransferase/IMP Cyclohydrolase	Protein Coding	45	GC02P215311	0.15
1021	DDX6	DEAD-Box Helicase 6	Protein Coding	45	GC11M118748	0.15
1022	ARF1	ADP Ribosylation Factor 1	Protein Coding	45	GC01P228082	0.15
1023	ACTG2	Actin Gamma 2, Smooth Muscle	Protein Coding	45	GC02P073892	0.15
1024	DLAT	Dihydrolipoamide S-Acetyltransferase	Protein Coding	45	GC11P112026	0.15
1025	GANAB	Glucosidase II Alpha Subunit	Protein Coding	45	GC11M082126	0.15
1026	CTPS1	CTP Synthase 1	Protein Coding	45	GC01P040979	0.15
1027	DSG2	Desmoglein 2	Protein Coding	45	GC18P031498	0.15
1028	HADHA	Hydroxyacyl-CoA Dehydrogenase Trifunctional Multienzyme Complex Subunit Alpha	Protein Coding	45	GC02M026190	0.15
1029	EEF1A2	Eukaryotic Translation Elongation Factor 1 Alpha 2	Protein Coding	45	GC20M063488	0.15
1030	ITPR3	Inositol 1,4,5-Trisphosphate Receptor Type 3	Protein Coding	45	GC06P033620	0.15
1031	RANBP2	RAN Binding Protein 2	Protein Coding	45	GC02P108719	0.15
1032	PSMA6	Proteasome 20S Subunit Alpha 6	Protein Coding	45	GC14P035278	0.15
1033	YWHAQ	Tyrosine 3-Monooxygenase/Tryptophan 5-Monooxygenase Activation Protein Theta	Protein Coding	45	GC02M009583	0.15
1034	TKT	Transketolase	Protein Coding	45	GC03M053224	0.15
1035	SMC1A	Structural Maintenance Of Chromosomes 1A	Protein Coding	45	GC0XM053374	0.15
1036	SMC3	Structural Maintenance Of Chromosomes 3	Protein Coding	45	GC10P110567	0.15
1037	MYH10	Myosin Heavy Chain 10	Protein Coding	45	GC17M008474	0.15
1038	MTNR1B	Melatonin Receptor 1B	Protein Coding	45	GC11P092969	0.15
1039	LDHB	Lactate Dehydrogenase B	Protein Coding	45	GC12M021635	0.15
1040	NDUFS1	NADH:Ubiquinone Oxidoreductase Core Subunit S1	Protein Coding	45	GC02M206114	0.15
1041	NDUFS3	NADH:Ubiquinone Oxidoreductase Core Subunit S3	Protein Coding	45	GC11P047567	0.15
1042	PPIA	Peptidylprolyl Isomerase A	Protein Coding	45	GC07P044807	0.15
1043	PRSS1	Serine Protease 1	Protein Coding	45	GC07P147286	0.15
1044	PRDX2	Peroxiredoxin 2	Protein Coding	45	GC19M012796	0.15
1045	TUBA4A	Tubulin Alpha 4a	Protein Coding	45	GC02M219249	0.15
1046	UBA1	Ubiquitin Like Modifier Activating Enzyme 1	Protein Coding	45	GC0XP047190	0.15
1047	TPM3	Tropomyosin 3	Protein Coding	45	GC01M154127	0.15
1048	ARAF	A-Raf Proto-Oncogene, Serine/Threonine Kinase	Protein Coding	44	GC0XP047562	0.15
1049	CALM1	Calmodulin 1	Protein Coding	44	GC14P090396	0.15
1050	C4B	Complement C4B (Chido Blood Group)	Protein Coding	44	GC06P032014	0.15
1051	CHGA	Chromogranin A	Protein Coding	44	GC14P092929	0.15
1052	CHD4	Chromodomain Helicase DNA Binding Protein 4	Protein Coding	44	GC12M006570	0.15
1053	C4A	Complement C4A (Rodgers Blood Group)	Protein Coding	44	GC06P073413	0.15
1054	DDX41	DEAD-Box Helicase 41	Protein Coding	44	GC05M177511	0.15
1055	A2M	Alpha-2-Macroglobulin	Protein Coding	44	GC12M009067	0.15
1056	CCT5	Chaperonin Containing TCP1 Subunit 5	Protein Coding	44	GC05P010236	0.15
1057	AFG3L2	AFG3 Like Matrix AAA Peptidase Subunit 2	Protein Coding	44	GC18M012328	0.15
1058	EIF4A1	Eukaryotic Translation Initiation Factor 4A1	Protein Coding	44	GC17P007572	0.15
1059	EZR	Ezrin	Protein Coding	44	GC06M158765	0.15
1060	CUX1	Cut Like Homeobox 1	Protein Coding	44	GC07P101815	0.15
1061	GCNT2	Glucosaminyl (N-Acetyl) Transferase 2 (I Blood Group)	Protein Coding	44	GC06P010492	0.15
1062	GMPS	Guanine Monophosphate Synthase	Protein Coding	44	GC03P155870	0.15
1063	HAND2	Heart And Neural Crest Derivatives Expressed 2	Protein Coding	44	GC04M173524	0.15
1064	CSTA	Cystatin A	Protein Coding	44	GC03P122325	0.15
1065	FLNC	Filamin C	Protein Coding	44	GC07P128830	0.15
1066	HYOU1	Hypoxia Up-Regulated 1	Protein Coding	44	GC11M119139	0.15
1067	SF3B1	Splicing Factor 3b Subunit 1	Protein Coding	44	GC02M197401	0.15
1068	RPL35	Ribosomal Protein L35	Protein Coding	44	GC09M124857	0.15
1069	SEC23A	SEC23 Homolog A, COPII Coat Complex Component	Protein Coding	44	GC14M039031	0.15
1070	VAPB	VAMP Associated Protein B And C	Protein Coding	44	GC20P058389	0.15
1071	RPL18	Ribosomal Protein L18	Protein Coding	44	GC19M048615	0.15
1072	MCCC2	Methylcrotonyl-CoA Carboxylase Subunit 2	Protein Coding	44	GC05P072160	0.15
1073	MCM3	Minichromosome Maintenance Complex Component 3	Protein Coding	44	GC06M052264	0.15
1074	NUP155	Nucleoporin 155	Protein Coding	44	GC05M037288	0.15
1075	PKP2	Plakophilin 2	Protein Coding	44	GC12M032790	0.15
1076	PARK7	Parkinsonism Associated Deglycase	Protein Coding	44	GC01P008066	0.15
1077	NONO	Non-POU Domain Containing Octamer Binding	Protein Coding	44	GC0XP071255	0.15
1078	NME1	NME/NM23 Nucleoside Diphosphate Kinase 1	Protein Coding	44	GC17P051154	0.15
1079	PABPN1	Poly(A) Binding Protein Nuclear 1	Protein Coding	44	GC14P030200	0.15
1080	PSMB1	Proteasome 20S Subunit Beta 1	Protein Coding	44	GC06M170535	0.15
1081	NUMA1	Nuclear Mitotic Apparatus Protein 1	Protein Coding	44	GC11M072002	0.15
1082	TUBB4A	Tubulin Beta 4A Class IVa	Protein Coding	44	GC19M006496	0.15
1083	ZYX	Zyxin	Protein Coding	44	GC07P143381	0.15
1084	TRPC4	Transient Receptor Potential Cation Channel Subfamily C Member 4	Protein Coding	44	GC13M037636	0.15
1085	DGKZ	Diacylglycerol Kinase Zeta	Protein Coding	43	GC11P046332	0.15
1086	ATP2B1	ATPase Plasma Membrane Ca2+ Transporting 1	Protein Coding	43	GC12M089588	0.15
1087	IGF2BP2	Insulin Like Growth Factor 2 MRNA Binding Protein 2	Protein Coding	43	GC03M185643	0.15
1088	DSG1	Desmoglein 1	Protein Coding	43	GC18P031318	0.15
1089	FKBP4	FKBP Prolyl Isomerase 4	Protein Coding	43	GC12P002795	0.15
1090	STIP1	Stress Induced Phosphoprotein 1	Protein Coding	43	GC11P064266	0.15
1091	SLC1A5	Solute Carrier Family 1 Member 5	Protein Coding	43	GC19M060131	0.15
1092	SLC25A11	Solute Carrier Family 25 Member 11	Protein Coding	43	GC17M004937	0.15
1093	PMPCB	Peptidase, Mitochondrial Processing Subunit Beta	Protein Coding	43	GC07P103297	0.15
1094	NDUFS4	NADH:Ubiquinone Oxidoreductase Subunit S4	Protein Coding	43	GC05P053560	0.15
1095	RAN	RAN, Member RAS Oncogene Family	Protein Coding	43	GC12P130871	0.15
1096	NDUFS2	NADH:Ubiquinone Oxidoreductase Core Subunit S2	Protein Coding	43	GC01P161197	0.15
1097	PSMA4	Proteasome 20S Subunit Alpha 4	Protein Coding	43	GC15P078540	0.15
1098	CALU	Calumenin	Protein Coding	42	GC07P128739	0.15
1099	DBT	Dihydrolipoamide Branched Chain Transacylase E2	Protein Coding	42	GC01M100186	0.15
1100	AGPS	Alkylglycerone Phosphate Synthase	Protein Coding	42	GC02P177392	0.15
1101	DST	Dystonin	Protein Coding	42	GC06M056457	0.15
1102	EIF4A3	Eukaryotic Translation Initiation Factor 4A3	Protein Coding	42	GC17M080135	0.15
1103	EFTUD2	Elongation Factor Tu GTP Binding Domain Containing 2	Protein Coding	42	GC17M044852	0.15
1104	FXR1	FMR1 Autosomal Homolog 1	Protein Coding	42	GC03P180868	0.15
1105	CTTN	Cortactin	Protein Coding	42	GC11P070398	0.15
1106	KIF1C	Kinesin Family Member 1C	Protein Coding	42	GC17P005009	0.15
1107	IQGAP1	IQ Motif Containing GTPase Activating Protein 1	Protein Coding	42	GC15P090388	0.15
1108	FANCG	FA Complementation Group G	Protein Coding	42	GC09M035073	0.15
1109	FARSB	Phenylalanyl-TRNA Synthetase Subunit Beta	Protein Coding	42	GC02M222570	0.15
1110	MCM6	Minichromosome Maintenance Complex Component 6	Protein Coding	42	GC02M135839	0.15
1111	TACC3	Transforming Acidic Coiled-Coil Containing Protein 3	Protein Coding	42	GC04P001723	0.15
1112	RBMX	RNA Binding Motif Protein X-Linked	Protein Coding	42	GC0XM136848	0.15
1113	PSMA5	Proteasome 20S Subunit Alpha 5	Protein Coding	42	GC01M109399	0.15
1114	PSMA2	Proteasome 20S Subunit Alpha 2	Protein Coding	42	GC07M042916	0.15
1115	PSMA1	Proteasome 20S Subunit Alpha 1	Protein Coding	42	GC11M014505	0.15
1116	SLC25A24	Solute Carrier Family 25 Member 24	Protein Coding	42	GC01M108134	0.15
1117	RPL27	Ribosomal Protein L27	Protein Coding	42	GC17P042998	0.15
1118	MYO1C	Myosin IC	Protein Coding	42	GC17M001464	0.15
1119	PLS3	Plastin 3	Protein Coding	42	GC0XP115560	0.15
1120	MARK2	Microtubule Affinity Regulating Kinase 2	Protein Coding	42	GC11P063838	0.15
1121	NPC2	NPC Intracellular Cholesterol Transporter 2	Protein Coding	42	GC14M074476	0.15
1122	PCM1	Pericentriolar Material 1	Protein Coding	42	GC08P017922	0.15
1123	PPP1R12A	Protein Phosphatase 1 Regulatory Subunit 12A	Protein Coding	42	GC12M079773	0.15
1124	PRMT5	Protein Arginine Methyltransferase 5	Protein Coding	42	GC14M022920	0.15
1125	LMNB2	Lamin B2	Protein Coding	42	GC19M003945	0.15
1126	KHDRBS1	KH RNA Binding Domain Containing, Signal Transduction Associated 1	Protein Coding	42	GC01P032013	0.15
1127	PSMA3	Proteasome 20S Subunit Alpha 3	Protein Coding	42	GC14P058244	0.15
1128	TRIM28	Tripartite Motif Containing 28	Protein Coding	42	GC19P058544	0.15
1129	TOM1	Target Of Myb1 Membrane Trafficking Protein	Protein Coding	42	GC22P035299	0.15
1130	TRIM32	Tripartite Motif Containing 32	Protein Coding	42	GC09P116687	0.15
1131	ANXA6	Annexin A6	Protein Coding	41	GC05M151100	0.15
1132	ARCN1	Archain 1	Protein Coding	41	GC11P118572	0.15
1133	CBX3	Chromobox 3	Protein Coding	41	GC07P026201	0.15
1134	C9orf72	C9orf72-SMCR8 Complex Subunit	Protein Coding	41	GC09M028051	0.15
1135	ASPSCR1	ASPSCR1 Tether For SLC2A4, UBX Domain Containing	Protein Coding	41	GC17P081976	0.15
1136	ATRIP	ATR Interacting Protein	Protein Coding	41	GC03P048605	0.15
1137	DROSHA	Drosha Ribonuclease III	Protein Coding	41	GC05M031401	0.15
1138	CCT7	Chaperonin Containing TCP1 Subunit 7	Protein Coding	41	GC02P073233	0.15
1139	CDSN	Corneodesmosin	Protein Coding	41	GC06M031115	0.15
1140	AGK	Acylglycerol Kinase	Protein Coding	41	GC07P141551	0.15
1141	EIF3A	Eukaryotic Translation Initiation Factor 3 Subunit A	Protein Coding	41	GC10M119034	0.15
1142	IGF2BP3	Insulin Like Growth Factor 2 MRNA Binding Protein 3	Protein Coding	41	GC07M023316	0.15
1143	KHSRP	KH-Type Splicing Regulatory Protein	Protein Coding	41	GC19M006413	0.15
1144	ELAVL1	ELAV Like RNA Binding Protein 1	Protein Coding	41	GC19M007958	0.15
1145	GART	Phosphoribosylglycinamide Formyltransferase, Phosphoribosylglycinamide Synthetase, Phosphoribosylaminoimidazole Synthetase	Protein Coding	41	GC21M033503	0.15
1146	LARP7	La Ribonucleoprotein 7, Transcriptional Regulator	Protein Coding	41	GC04P112636	0.15
1147	IARS2	Isoleucyl-TRNA Synthetase 2, Mitochondrial	Protein Coding	41	GC01P220094	0.15
1148	RPN2	Ribophorin II	Protein Coding	41	GC20P037178	0.15
1149	S100A8	S100 Calcium Binding Protein A8	Protein Coding	41	GC01M153391	0.15
1150	S100A9	S100 Calcium Binding Protein A9	Protein Coding	41	GC01P153357	0.15
1151	RPS9	Ribosomal Protein S9	Protein Coding	41	GC19P061588	0.15
1152	RBBP7	RB Binding Protein 7, Chromatin Remodeling Factor	Protein Coding	41	GC0XM016839	0.15
1153	RPL9	Ribosomal Protein L9	Protein Coding	41	GC04M039452	0.15
1154	RPS7	Ribosomal Protein S7	Protein Coding	41	GC02P003575	0.15
1155	PSMC5	Proteasome 26S Subunit, ATPase 5	Protein Coding	41	GC17P063827	0.15
1156	SLC3A2	Solute Carrier Family 3 Member 2	Protein Coding	41	GC11P062856	0.15
1157	SSB	Small RNA Binding Exonuclease Protection Factor La	Protein Coding	41	GC02P169791	0.15
1158	UBA5	Ubiquitin Like Modifier Activating Enzyme 5	Protein Coding	41	GC03P132654	0.15
1159	TLN1	Talin 1	Protein Coding	41	GC09M035696	0.15
1160	SPAG9	Sperm Associated Antigen 9	Protein Coding	41	GC17M050962	0.15
1161	RPL26	Ribosomal Protein L26	Protein Coding	41	GC17M008377	0.15
1162	RPL19	Ribosomal Protein L19	Protein Coding	41	GC17P039200	0.15
1163	SND1	Staphylococcal Nuclease And Tudor Domain Containing 1	Protein Coding	41	GC07P127652	0.15
1164	MRPS22	Mitochondrial Ribosomal Protein S22	Protein Coding	41	GC03P139005	0.15
1165	PDCD6IP	Programmed Cell Death 6 Interacting Protein	Protein Coding	41	GC03P033798	0.15
1166	PA2G4	Proliferation-Associated 2G4	Protein Coding	41	GC12P056925	0.15
1167	PAICS	Phosphoribosylaminoimidazole Carboxylase And Phosphoribosylaminoimidazolesuccinocarboxamide Synthase	Protein Coding	41	GC04P056410	0.15
1168	PRPF6	Pre-MRNA Processing Factor 6	Protein Coding	41	GC20P063981	0.15
1169	RPL4	Ribosomal Protein L4	Protein Coding	41	GC15M066498	0.15
1170	UBE2V1	Ubiquitin Conjugating Enzyme E2 V1	Protein Coding	41	GC20M050082	0.15
1171	UBE4B	Ubiquitination Factor E4B	Protein Coding	41	GC01P010032	0.15
1172	UCHL5	Ubiquitin C-Terminal Hydrolase L5	Protein Coding	41	GC01M193012	0.15
1173	BCAP31	B Cell Receptor Associated Protein 31	Protein Coding	40	GC0XM153701	0.15
1174	CALML3	Calmodulin Like 3	Protein Coding	40	GC10P005556	0.15
1175	CHGB	Chromogranin B	Protein Coding	40	GC20P005911	0.15
1176	CEP55	Centrosomal Protein 55	Protein Coding	40	GC10P093496	0.15
1177	CLPX	Caseinolytic Mitochondrial Matrix Peptidase Chaperone Subunit X	Protein Coding	40	GC15M065148	0.15
1178	DAP3	Death Associated Protein 3	Protein Coding	40	GC01P155724	0.15
1179	BCLAF1	BCL2 Associated Transcription Factor 1	Protein Coding	40	GC06M136256	0.15
1180	ACSL3	Acyl-CoA Synthetase Long Chain Family Member 3	Protein Coding	40	GC02P222860	0.15
1181	DYNC1I2	Dynein Cytoplasmic 1 Intermediate Chain 2	Protein Coding	40	GC02P171687	0.15
1182	DHX16	DEAH-Box Helicase 16	Protein Coding	40	GC06M030653	0.15
1183	AMY2B	Amylase Alpha 2B	Protein Coding	40	GC01P103554	0.15
1184	CSE1L	Chromosome Segregation 1 Like	Protein Coding	40	GC20P049046	0.15
1185	KLHL9	Kelch Like Family Member 9	Protein Coding	40	GC09M021329	0.15
1186	DIS3	DIS3 Homolog, Exosome Endoribonuclease And 3'-5' Exoribonuclease	Protein Coding	40	GC13M072752	0.15
1187	FLG	Filaggrin	Protein Coding	40	GC01M152274	0.15
1188	FABP5	Fatty Acid Binding Protein 5	Protein Coding	40	GC08P081282	0.15
1189	LCN1	Lipocalin 1	Protein Coding	40	GC09P135521	0.15
1190	MAGED2	MAGE Family Member D2	Protein Coding	40	GC0XP054807	0.15
1191	RBM8A	RNA Binding Motif Protein 8A	Protein Coding	40	GC01M145921	0.15
1192	S100A7	S100 Calcium Binding Protein A7	Protein Coding	40	GC01M153457	0.15
1193	PSMB2	Proteasome 20S Subunit Beta 2	Protein Coding	40	GC01M035599	0.15
1194	SRSF2	Serine And Arginine Rich Splicing Factor 2	Protein Coding	40	GC17M076734	0.15
1195	SRSF1	Serine And Arginine Rich Splicing Factor 1	Protein Coding	40	GC17M058000	0.15
1196	ZC3H14	Zinc Finger CCCH-Type Containing 14	Protein Coding	40	GC14P088562	0.15
1197	SMC4	Structural Maintenance Of Chromosomes 4	Protein Coding	40	GC03P160399	0.15
1198	RPL27A	Ribosomal Protein L27a	Protein Coding	40	GC11P008682	0.15
1199	RFC4	Replication Factor C Subunit 4	Protein Coding	40	GC03M186789	0.15
1200	RNPEP	Arginyl Aminopeptidase	Protein Coding	40	GC01P201982	0.15
1201	MRPS28	Mitochondrial Ribosomal Protein S28	Protein Coding	40	GC08M079936	0.15
1202	MRPL12	Mitochondrial Ribosomal Protein L12	Protein Coding	40	GC17P081704	0.15
1203	PFN2	Profilin 2	Protein Coding	40	GC03M149964	0.15
1204	PABPC4	Poly(A) Binding Protein Cytoplasmic 4	Protein Coding	40	GC01M039560	0.15
1205	MOV10	Mov10 RISC Complex RNA Helicase	Protein Coding	40	GC01P112673	0.15
1206	PRPF4B	Pre-MRNA Processing Factor 4B	Protein Coding	40	GC06P004021	0.15
1207	RAB5C	RAB5C, Member RAS Oncogene Family	Protein Coding	40	GC17M042124	0.15
1208	NUP210	Nucleoporin 210	Protein Coding	40	GC03M019198	0.15
1209	MRE11	MRE11 Homolog, Double Strand Break Repair Nuclease	Protein Coding	40	GC11M095626	0.15
1210	PSMB3	Proteasome 20S Subunit Beta 3	Protein Coding	40	GC17P038752	0.15
1211	PSMB6	Proteasome 20S Subunit Beta 6	Protein Coding	40	GC17P004796	0.15
1212	VPS13A	Vacuolar Protein Sorting 13 Homolog A	Protein Coding	40	GC09P077177	0.15
1213	TPM4	Tropomyosin 4	Protein Coding	40	GC19P034750	0.15
1214	CBX1	Chromobox 1	Protein Coding	39	GC17M048070	0.15
1215	CCT8	Chaperonin Containing TCP1 Subunit 8	Protein Coding	39	GC21M029055	0.15
1216	CDC40	Cell Division Cycle 40	Protein Coding	39	GC06P110180	0.15
1217	GSPT1	G1 To S Phase Transition 1	Protein Coding	39	GC16M011868	0.15
1218	HNRNPL	Heterogeneous Nuclear Ribonucleoprotein L	Protein Coding	39	GC19M038836	0.15
1219	INA	Internexin Neuronal Intermediate Filament Protein Alpha	Protein Coding	39	GC10P103277	0.15
1220	GAN	Gigaxonin	Protein Coding	39	GC16P081319	0.15
1221	SRSF9	Serine And Arginine Rich Splicing Factor 9	Protein Coding	39	GC12M120461	0.15
1222	RPL24	Ribosomal Protein L24	Protein Coding	39	GC03M101681	0.15
1223	SRP72	Signal Recognition Particle 72	Protein Coding	39	GC04P056466	0.15
1224	MTA2	Metastasis Associated 1 Family Member 2	Protein Coding	39	GC11M082118	0.15
1225	UBE2O	Ubiquitin Conjugating Enzyme E2 O	Protein Coding	39	GC17M076389	0.15
1226	UFM1	Ubiquitin Fold Modifier 1	Protein Coding	39	GC13P038349	0.15
1227	ATXN2L	Ataxin 2 Like	Protein Coding	38	GC16P038445	0.15
1228	DDX21	DExD-Box Helicase 21	Protein Coding	38	GC10P068956	0.15
1229	DSC1	Desmocollin 1	Protein Coding	38	GC18M031129	0.15
1230	DNAJC7	DnaJ Heat Shock Protein Family (Hsp40) Member C7	Protein Coding	38	GC17M041977	0.15
1231	EIF3L	Eukaryotic Translation Initiation Factor 3 Subunit L	Protein Coding	38	GC22P037848	0.15
1232	EIF3B	Eukaryotic Translation Initiation Factor 3 Subunit B	Protein Coding	38	GC07P002354	0.15
1233	FUBP1	Far Upstream Element Binding Protein 1	Protein Coding	38	GC01M077944	0.15
1234	HNRNPH3	Heterogeneous Nuclear Ribonucleoprotein H3	Protein Coding	38	GC10P068331	0.15
1235	GGCT	Gamma-Glutamylcyclotransferase	Protein Coding	38	GC07M030496	0.15
1236	EEF1G	Eukaryotic Translation Elongation Factor 1 Gamma	Protein Coding	38	GC11M082113	0.15
1237	ILF3	Interleukin Enhancer Binding Factor 3	Protein Coding	38	GC19P010655	0.15
1238	GATAD2A	GATA Zinc Finger Domain Containing 2A	Protein Coding	38	GC19P034811	0.15
1239	LIMA1	LIM Domain And Actin Binding 1	Protein Coding	38	GC12M050175	0.15
1240	SARM1	Sterile Alpha And TIR Motif Containing 1	Protein Coding	38	GC17P028364	0.15
1241	LARP1	La Ribonucleoprotein 1, Translational Regulator	Protein Coding	38	GC05P154682	0.15
1242	TCF25	Transcription Factor 25	Protein Coding	38	GC16P089873	0.15
1243	RBM15	RNA Binding Motif Protein 15	Protein Coding	38	GC01P110338	0.15
1244	SFXN1	Sideroflexin 1	Protein Coding	38	GC05P175477	0.15
1245	RPL29	Ribosomal Protein L29	Protein Coding	38	GC03M052023	0.15
1246	YBX1	Y-Box Binding Protein 1	Protein Coding	38	GC01P042682	0.15
1247	SRSF3	Serine And Arginine Rich Splicing Factor 3	Protein Coding	38	GC06P073571	0.15
1248	VGF	VGF Nerve Growth Factor Inducible	Protein Coding	38	GC07M101162	0.15
1249	THRAP3	Thyroid Hormone Receptor Associated Protein 3	Protein Coding	38	GC01P036224	0.15
1250	SUPT16H	SPT16 Homolog, Facilitates Chromatin Remodeling Subunit	Protein Coding	38	GC14M021351	0.15
1251	ST13	ST13 Hsp70 Interacting Protein	Protein Coding	38	GC22M054074	0.15
1252	SF3B2	Splicing Factor 3b Subunit 2	Protein Coding	38	GC11P066050	0.15
1253	SF3A1	Splicing Factor 3a Subunit 1	Protein Coding	38	GC22M030331	0.15
1254	MYL12A	Myosin Light Chain 12A	Protein Coding	38	GC18P003238	0.15
1255	MRPS23	Mitochondrial Ribosomal Protein S23	Protein Coding	38	GC17M057834	0.15
1256	RALY	RALY Heterogeneous Nuclear Ribonucleoprotein	Protein Coding	38	GC20P033993	0.15
1257	NPLOC4	NPL4 Homolog, Ubiquitin Recognition Factor	Protein Coding	38	GC17M081556	0.15
1258	PIP	Prolactin Induced Protein	Protein Coding	38	GC07P143132	0.15
1259	UFSP2	UFM1 Specific Peptidase 2	Protein Coding	38	GC04M185399	0.15
1260	YBX3	Y-Box Binding Protein 3	Protein Coding	38	GC12M019115	0.15
1261	COL5A3	Collagen Type V Alpha 3 Chain	Protein Coding	37	GC19M009931	0.15
1262	CGN	Cingulin	Protein Coding	37	GC01P151483	0.15
1263	DDX47	DEAD-Box Helicase 47	Protein Coding	37	GC12P017733	0.15
1264	AHNAK	AHNAK Nucleoprotein	Protein Coding	37	GC11M082108	0.15
1265	ECD	Ecdysoneless Cell Cycle Regulator	Protein Coding	37	GC10M073130	0.15
1266	DHX15	DEAH-Box Helicase 15	Protein Coding	37	GC04M024519	0.15
1267	DHX8	DEAH-Box Helicase 8	Protein Coding	37	GC17P043483	0.15
1268	EIF3C	Eukaryotic Translation Initiation Factor 3 Subunit C	Protein Coding	37	GC16P038413	0.15
1269	FUBP3	Far Upstream Element Binding Protein 3	Protein Coding	37	GC09P130580	0.15
1270	IFT74	Intraflagellar Transport 74	Protein Coding	37	GC09P026947	0.15
1271	KARS1	Lysyl-TRNA Synthetase 1	Protein Coding	37	GC16M075670	0.15
1272	EIF5B	Eukaryotic Translation Initiation Factor 5B	Protein Coding	37	GC02P099320	0.15
1273	FHOD1	Formin Homology 2 Domain Containing 1	Protein Coding	37	GC16M067230	0.15
1274	FLG2	Filaggrin 2	Protein Coding	37	GC01M152321	0.15
1275	MARCKSL1	MARCKS Like 1	Protein Coding	37	GC01M032334	0.15
1276	SPECC1L	Sperm Antigen With Calponin Homology And Coiled-Coil Domains 1 Like	Protein Coding	37	GC22P032274	0.15
1277	RAI14	Retinoic Acid Induced 14	Protein Coding	37	GC05P034656	0.15
1278	VAT1	Vesicle Amine Transport 1	Protein Coding	37	GC17M043014	0.15
1279	TBC1D9	TBC1 Domain Family Member 9	Protein Coding	37	GC04M140621	0.15
1280	TIMD4	T Cell Immunoglobulin And Mucin Domain Containing 4	Protein Coding	37	GC05M156919	0.15
1281	SRRM1	Serine And Arginine Repetitive Matrix 1	Protein Coding	37	GC01P024631	0.15
1282	SHROOM3	Shroom Family Member 3	Protein Coding	37	GC04P076435	0.15
1283	MTFR1	Mitochondrial Fission Regulator 1	Protein Coding	37	GC08P065643	0.15
1284	MYO1B	Myosin IB	Protein Coding	37	GC02P191246	0.15
1285	LGALS7	Galectin 7	Protein Coding	37	GC19M038770	0.15
1286	MPRIP	Myosin Phosphatase Rho Interacting Protein	Protein Coding	37	GC17P017042	0.15
1287	MTCH1	Mitochondrial Carrier 1	Protein Coding	37	GC06M059213	0.15
1288	UFC1	Ubiquitin-Fold Modifier Conjugating Enzyme 1	Protein Coding	37	GC01P161277	0.15
1289	CILP2	Cartilage Intermediate Layer Protein 2	Protein Coding	36	GC19P019538	0.15
1290	APOO	Apolipoprotein O	Protein Coding	36	GC0XM023834	0.15
1291	CEBPZ	CCAAT Enhancer Binding Protein Zeta	Protein Coding	36	GC02M037201	0.15
1292	HTATSF1	HIV-1 Tat Specific Factor 1	Protein Coding	36	GC0XP136497	0.15
1293	GARS1	Glycyl-TRNA Synthetase 1	Protein Coding	36	GC07P030580	0.15
1294	GSDMA	Gasdermin A	Protein Coding	36	GC17P042241	0.15
1295	IRF2BP2	Interferon Regulatory Factor 2 Binding Protein 2	Protein Coding	36	GC01M234604	0.15
1296	FBXL2	F-Box And Leucine Rich Repeat Protein 2	Protein Coding	36	GC03P033277	0.15
1297	H1-4	H1.4 Linker Histone, Cluster Member	Protein Coding	36	GC06P074086	0.15
1298	SEC61B	SEC61 Translocon Subunit Beta	Protein Coding	36	GC09P099222	0.15
1299	WRNIP1	WRN Helicase Interacting Protein 1	Protein Coding	36	GC06P002766	0.15
1300	VARS1	Valyl-TRNA Synthetase 1	Protein Coding	36	GC06M059081	0.15
1301	SRP68	Signal Recognition Particle 68	Protein Coding	36	GC17M076038	0.15
1302	SRRM2	Serine/Arginine Repetitive Matrix 2	Protein Coding	36	GC16P008938	0.15
1303	SMPDL3B	Sphingomyelin Phosphodiesterase Acid Like 3B	Protein Coding	36	GC01P028116	0.15
1304	NCDN	Neurochondrin	Protein Coding	36	GC01P035557	0.15
1305	MRPS27	Mitochondrial Ribosomal Protein S27	Protein Coding	36	GC05M072219	0.15
1306	MRPS18B	Mitochondrial Ribosomal Protein S18B	Protein Coding	36	GC06P030617	0.15
1307	MRPS31	Mitochondrial Ribosomal Protein S31	Protein Coding	36	GC13M040729	0.15
1308	LARS1	Leucyl-TRNA Synthetase 1	Protein Coding	36	GC05M146114	0.15
1309	NOP2	NOP2 Nucleolar Protein	Protein Coding	36	GC12M006556	0.15
1310	NKTR	Natural Killer Cell Triggering Receptor	Protein Coding	36	GC03P042600	0.15
1311	PPFIA3	PTPRF Interacting Protein Alpha 3	Protein Coding	36	GC19P049119	0.15
1312	PRPF19	Pre-MRNA Processing Factor 19	Protein Coding	36	GC11M060890	0.15
1313	PRPF40A	Pre-MRNA Processing Factor 40 Homolog A	Protein Coding	36	GC02M152651	0.15
1314	KCTD3	Potassium Channel Tetramerization Domain Containing 3	Protein Coding	36	GC01P215567	0.15
1315	LIMCH1	LIM And Calponin Homology Domains 1	Protein Coding	36	GC04P041362	0.15
1316	TUBA3D	Tubulin Alpha 3d	Protein Coding	36	GC02P135650	0.15
1317	ZNF326	Zinc Finger Protein 326	Protein Coding	36	GC01P089995	0.15
1318	CALML5	Calmodulin Like 5	Protein Coding	35	GC10M005498	0.15
1319	CASC3	CASC3 Exon Junction Complex Subunit	Protein Coding	35	GC17P040140	0.15
1320	ARMC1	Armadillo Repeat Containing 1	Protein Coding	35	GC08M065602	0.15
1321	HSDL2	Hydroxysteroid Dehydrogenase Like 2	Protein Coding	35	GC09P112379	0.15
1322	DNAJC11	DnaJ Heat Shock Protein Family (Hsp40) Member C11	Protein Coding	35	GC01M006634	0.15
1323	FUNDC2	FUN14 Domain Containing 2	Protein Coding	35	GC0XP155025	0.15
1324	IARS1	Isoleucyl-TRNA Synthetase 1	Protein Coding	35	GC09M092211	0.15
1325	RARS1	Arginyl-TRNA Synthetase 1	Protein Coding	35	GC05P168487	0.15
1326	SEMG1	Semenogelin 1	Protein Coding	35	GC20P045206	0.15
1327	SUGP2	SURP And G-Patch Domain Containing 2	Protein Coding	35	GC19M018990	0.15
1328	SHKBP1	SH3KBP1 Binding Protein 1	Protein Coding	35	GC19P040576	0.15
1329	MRPS15	Mitochondrial Ribosomal Protein S15	Protein Coding	35	GC01M036455	0.15
1330	LUZP1	Leucine Zipper Protein 1	Protein Coding	35	GC01M023085	0.15
1331	PNN	Pinin, Desmosome Associated Protein	Protein Coding	35	GC14P039175	0.15
1332	U2SURP	U2 SnRNP Associated SURP Domain Containing	Protein Coding	35	GC03P142964	0.15
1333	ZNF746	Zinc Finger Protein 746	Protein Coding	35	GC07M149472	0.15
1334	ATP5PO	ATP Synthase Peripheral Stalk Subunit OSCP	Protein Coding	34	GC21M033904	0.15
1335	APOOL	Apolipoprotein O Like	Protein Coding	34	GC0XP085003	0.15
1336	IGHG1	Immunoglobulin Heavy Constant Gamma 1 (G1m Marker)	Protein Coding	34	GC14M105736	0.15
1337	MAGEE1	MAGE Family Member E1	Protein Coding	34	GC0XP076427	0.15
1338	RBM25	RNA Binding Motif Protein 25	Protein Coding	34	GC14P073058	0.15
1339	SEPTIN9	Septin 9	Protein Coding	34	GC17P077282	0.15
1340	RBM27	RNA Binding Motif Protein 27	Protein Coding	34	GC05P146204	0.15
1341	UFL1	UFM1 Specific Ligase 1	Protein Coding	34	GC06P096521	0.15
1342	H1-2	H1.2 Linker Histone, Cluster Member	Protein Coding	33	GC06M026056	0.15
1343	EPPK1	Epiplakin 1	Protein Coding	33	GC08M143857	0.15
1344	ZC3H13	Zinc Finger CCCH-Type Containing 13	Protein Coding	33	GC13M045954	0.15
1345	ZC3H3	Zinc Finger CCCH-Type Containing 3	Protein Coding	33	GC08M143437	0.15
1346	PLD6	Phospholipase D Family Member 6	Protein Coding	33	GC17M017266	0.15
1347	PABPC1L	Poly(A) Binding Protein Cytoplasmic 1 Like	Protein Coding	33	GC20P044910	0.15
1348	NUFIP2	Nuclear FMR1 Interacting Protein 2	Protein Coding	33	GC17M033299	0.15
1349	PRRC2C	Proline Rich Coiled-Coil 2C	Protein Coding	33	GC01P171486	0.15
1350	UBAP2	Ubiquitin Associated Protein 2	Protein Coding	33	GC09M033921	0.15
1351	H2BC21	H2B Clustered Histone 21	Protein Coding	32	GC01M150531	0.15
1352	ZC3H15	Zinc Finger CCCH-Type Containing 15	Protein Coding	32	GC02P186486	0.15
1353	SBSN	Suprabasin	Protein Coding	32	GC19M061763	0.15
1354	MTFR2	Mitochondrial Fission Regulator 2	Protein Coding	32	GC06M136231	0.15
1355	PIWIL3	Piwi Like RNA-Mediated Gene Silencing 3	Protein Coding	32	GC22M033992	0.15
1356	ZNF804B	Zinc Finger Protein 804B	Protein Coding	32	GC07P088759	0.15
1357	C1orf35	Chromosome 1 Open Reading Frame 35	Protein Coding	31	GC01M228100	0.15
1358	IGHA1	Immunoglobulin Heavy Constant Alpha 1	Protein Coding	31	GC14M111792	0.15
1359	HNRNPCL1	Heterogeneous Nuclear Ribonucleoprotein C Like 1	Protein Coding	31	GC01M012848	0.15
1360	H2AC20	H2A Clustered Histone 20	Protein Coding	31	GC01P150078	0.15
1361	H4C1	H4 Clustered Histone 1	Protein Coding	31	GC06P073139	0.15
1362	MISP	Mitotic Spindle Positioning	Protein Coding	31	GC19P001153	0.15
1363	H2AC4	H2A Clustered Histone 4	Protein Coding	30	GC06M026034	0.15
1364	H1-3	H1.3 Linker Histone, Cluster Member	Protein Coding	30	GC06M059559	0.15
1365	H2AC1	H2A Clustered Histone 1	Protein Coding	29	GC06M025936	0.15
1366	H2AC11	H2A Clustered Histone 11	Protein Coding	29	GC06P074087	0.15
1367	H2BC5	H2B Clustered Histone 5	Protein Coding	29	GC06P074095	0.15
1368	ATP5MF	ATP Synthase Membrane Subunit F	Protein Coding	28	GC07M099454	0.15
1369	H2AW	H2A.W Histone	Protein Coding	28	GC01M228528	0.15
1370	H2BC3	H2B Clustered Histone 3	Protein Coding	28	GC06M026044	0.15
1371	H2BC9	H2B Clustered Histone 9	Protein Coding	28	GC06P074099	0.15
1372	GCN1	GCN1 Activator Of EIF2AK4	Protein Coding	28	GC12M120128	0.15
1373	H4C11	H4 Clustered Histone 11	Protein Coding	28	GC06P073213	0.15
1374	H2BC11	H2B Clustered Histone 11	Protein Coding	28	GC06M058763	0.15
1375	H2AC12	H2A Clustered Histone 12	Protein Coding	27	GC06P074088	0.15
1376	H2AC14	H2A Clustered Histone 14	Protein Coding	27	GC06M058835	0.15
1377	H2AC6	H2A Clustered Histone 6	Protein Coding	27	GC06P074089	0.15
1378	H2AJ	H2A.J Histone	Protein Coding	27	GC12P017810	0.15
1379	H2BU1	H2B.U Histone 1	Protein Coding	27	GC01P228997	0.15
1380	H2BC14	H2B Clustered Histone 14	Protein Coding	27	GC06P073210	0.15
1381	H2BC15	H2B Clustered Histone 15	Protein Coding	27	GC06P073215	0.15
1382	H2BC18	H2B Clustered Histone 18	Protein Coding	27	GC01M150501	0.15
1383	H2BC12	H2B Clustered Histone 12	Protein Coding	27	GC06M058766	0.15
1384	H2BC13	H2B Clustered Histone 13	Protein Coding	27	GC06M058833	0.15
1385	MICOS13	Mitochondrial Contact Site And Cristae Organizing System Subunit 13	Protein Coding	27	GC19M005692	0.15
1386	H2BC17	H2B Clustered Histone 17	Protein Coding	25	GC06P073222	0.15
1387	H2AC7	H2A Clustered Histone 7	Protein Coding	25	GC06M059564	0.15
1388	RADX	RPA1 Related Single Stranded DNA Binding Protein, X-Linked	Protein Coding	25	GC0XP106612	0.15
1389	HSPA7	Heat Shock Protein Family A (Hsp70) Member 7 (Pseudogene)	Pseudogene	24	GC01P161606	0.15
1390	TERB1	Telomere Repeat Binding Bouquet Formation Protein 1	Protein Coding	24	GC16M066755	0.15
1391	ANXA2P2	Annexin A2 Pseudogene 2	Pseudogene	23	GC09P038813	0.15
1392	H2BC12L	H2B Clustered Histone 12 Like	Protein Coding	23	GC21P043569	0.15
1393	NME2P1	NME2 Pseudogene 1	Pseudogene	21	GC12P120282	0.15
1394	RPS26P11	Ribosomal Protein S26 Pseudogene 11	Pseudogene	20	GC0XP072044	0.15
1395	PALM2AKAP2	PALM2 And AKAP2 Fusion	Protein Coding	20	GC09P109499	0.15
1396	ST13P4	ST13, Hsp70 Interacting Protein Pseudogene 4	Pseudogene	18	GC13P050172	0.15
1397	TUBB7P	Tubulin Beta 7 Pseudogene	Pseudogene	16	GC04M189982	0.15
1398	IGKV2-30	Immunoglobulin Kappa Variable 2-30	Protein Coding	12	GC02M090657	0.15
1399	CALM1P1	Calmodulin 1 Pseudogene 1	Pseudogene	6	GC0XP095499	0.15
1400	FGFR1	Fibroblast Growth Factor Receptor 1	Protein Coding	53	GC08M038400	0.1
1401	FGFR2	Fibroblast Growth Factor Receptor 2	Protein Coding	53	GC10M121478	0.1
1402	ERBB2	Erb-B2 Receptor Tyrosine Kinase 2	Protein Coding	53	GC17P039687	0.1
1403	AKT2	AKT Serine/Threonine Kinase 2	Protein Coding	52	GC19M040230	0.1
1404	AKT3	AKT Serine/Threonine Kinase 3	Protein Coding	52	GC01M243488	0.1
1405	EGFR	Epidermal Growth Factor Receptor	Protein Coding	52	GC07P055019	0.1
1406	RET	Ret Proto-Oncogene	Protein Coding	52	GC10P043082	0.1
1407	MET	MET Proto-Oncogene, Receptor Tyrosine Kinase	Protein Coding	52	GC07P116672	0.1
1408	IKBKB	Inhibitor Of Nuclear Factor Kappa B Kinase Subunit Beta	Protein Coding	51	GC08P042271	0.1
1409	EPHB4	EPH Receptor B4	Protein Coding	51	GC07M101462	0.1
1410	RPS6KA3	Ribosomal Protein S6 Kinase A3	Protein Coding	51	GC0XM020149	0.1
1411	ACVR1	Activin A Receptor Type 1	Protein Coding	50	GC02M157736	0.1
1412	EPHB2	EPH Receptor B2	Protein Coding	50	GC01P022710	0.1
1413	MMP13	Matrix Metallopeptidase 13	Protein Coding	50	GC11M102942	0.1
1414	PRKCG	Protein Kinase C Gamma	Protein Coding	50	GC19P053879	0.1
1415	CAT	Catalase	Protein Coding	49	GC11P034460	0.1
1416	ACVR2B	Activin A Receptor Type 2B	Protein Coding	49	GC03P038453	0.1
1417	BUB1B	BUB1 Mitotic Checkpoint Serine/Threonine Kinase B	Protein Coding	49	GC15P040161	0.1
1418	BLK	BLK Proto-Oncogene, Src Family Tyrosine Kinase	Protein Coding	49	GC08P011486	0.1
1419	FN1	Fibronectin 1	Protein Coding	49	GC02M215360	0.1
1420	SOD2	Superoxide Dismutase 2	Protein Coding	49	GC06M159669	0.1
1421	PDGFB	Platelet Derived Growth Factor Subunit B	Protein Coding	49	GC22M054541	0.1
1422	PHGDH	Phosphoglycerate Dehydrogenase	Protein Coding	49	GC01P119660	0.1
1423	PRKCA	Protein Kinase C Alpha	Protein Coding	49	GC17P066302	0.1
1424	CASP3	Caspase 3	Protein Coding	48	GC04M184627	0.1
1425	BUB1	BUB1 Mitotic Checkpoint Serine/Threonine Kinase	Protein Coding	48	GC02M110637	0.1
1426	GSK3B	Glycogen Synthase Kinase 3 Beta	Protein Coding	48	GC03M119821	0.1
1427	LIMK1	LIM Domain Kinase 1	Protein Coding	48	GC07P074082	0.1
1428	STAT6	Signal Transducer And Activator Of Transcription 6	Protein Coding	48	GC12M057095	0.1
1429	SNAP25	Synaptosome Associated Protein 25	Protein Coding	48	GC20P010177	0.1
1430	MARK3	Microtubule Affinity Regulating Kinase 3	Protein Coding	48	GC14P103385	0.1
1431	PDE4D	Phosphodiesterase 4D	Protein Coding	48	GC05M058969	0.1
1432	PRKACB	Protein Kinase CAMP-Activated Catalytic Subunit Beta	Protein Coding	48	GC01P084078	0.1
1433	MMP8	Matrix Metallopeptidase 8	Protein Coding	48	GC11M102617	0.1
1434	PIM1	Pim-1 Proto-Oncogene, Serine/Threonine Kinase	Protein Coding	48	GC06P073582	0.1
1435	ACTA1	Actin Alpha 1, Skeletal Muscle	Protein Coding	47	GC01M229449	0.1
1436	KRT18	Keratin 18	Protein Coding	47	GC12P052948	0.1
1437	RORB	RAR Related Orphan Receptor B	Protein Coding	47	GC09P074497	0.1
1438	PLA2G6	Phospholipase A2 Group VI	Protein Coding	47	GC22M055023	0.1
1439	PLD2	Phospholipase D2	Protein Coding	47	GC17P004808	0.1
1440	ACO2	Aconitase 2	Protein Coding	46	GC22P041472	0.1
1441	CSNK1E	Casein Kinase 1 Epsilon	Protein Coding	46	GC22M054229	0.1
1442	DHCR7	7-Dehydrocholesterol Reductase	Protein Coding	46	GC11M071428	0.1
1443	ALDH7A1	Aldehyde Dehydrogenase 7 Family Member A1	Protein Coding	46	GC05M126541	0.1
1444	IGF2R	Insulin Like Growth Factor 2 Receptor	Protein Coding	46	GC06P159969	0.1
1445	IL10	Interleukin 10	Protein Coding	46	GC01M206767	0.1
1446	FGF10	Fibroblast Growth Factor 10	Protein Coding	46	GC05M044340	0.1
1447	HDAC5	Histone Deacetylase 5	Protein Coding	46	GC17M044076	0.1
1448	LIMK2	LIM Domain Kinase 2	Protein Coding	46	GC22P031212	0.1
1449	SLC18A2	Solute Carrier Family 18 Member A2	Protein Coding	46	GC10P117241	0.1
1450	TAB2	TGF-Beta Activated Kinase 1 (MAP3K7) Binding Protein 2	Protein Coding	46	GC06P149218	0.1
1451	SCO1	Synthesis Of Cytochrome C Oxidase 1	Protein Coding	46	GC17M010672	0.1
1452	RFC1	Replication Factor C Subunit 1	Protein Coding	46	GC04M039291	0.1
1453	SUCLA2	Succinate-CoA Ligase ADP-Forming Subunit Beta	Protein Coding	46	GC13M047745	0.1
1454	MITF	Melanocyte Inducing Transcription Factor	Protein Coding	46	GC03P069788	0.1
1455	PRKCB	Protein Kinase C Beta	Protein Coding	46	GC16P024101	0.1
1456	PRKAB1	Protein Kinase AMP-Activated Non-Catalytic Subunit Beta 1	Protein Coding	46	GC12P119632	0.1
1457	PRMT1	Protein Arginine Methyltransferase 1	Protein Coding	46	GC19P049675	0.1
1458	NPC1	NPC Intracellular Cholesterol Transporter 1	Protein Coding	46	GC18M023506	0.1
1459	TUBG1	Tubulin Gamma 1	Protein Coding	46	GC17P042609	0.1
1460	BIRC5	Baculoviral IAP Repeat Containing 5	Protein Coding	45	GC17P078214	0.1
1461	BCKDK	Branched Chain Keto Acid Dehydrogenase Kinase	Protein Coding	45	GC16P038650	0.1
1462	CYC1	Cytochrome C1	Protein Coding	45	GC08P144095	0.1
1463	EIF4G1	Eukaryotic Translation Initiation Factor 4 Gamma 1	Protein Coding	45	GC03P184314	0.1
1464	EPHB3	EPH Receptor B3	Protein Coding	45	GC03P184561	0.1
1465	HADH	Hydroxyacyl-CoA Dehydrogenase	Protein Coding	45	GC04P107989	0.1
1466	SHMT2	Serine Hydroxymethyltransferase 2	Protein Coding	45	GC12P057229	0.1
1467	SPRY2	Sprouty RTK Signaling Antagonist 2	Protein Coding	45	GC13M080335	0.1
1468	MEF2D	Myocyte Enhancer Factor 2D	Protein Coding	45	GC01M156463	0.1
1469	MAP2K6	Mitogen-Activated Protein Kinase Kinase 6	Protein Coding	45	GC17P069414	0.1
1470	NEDD4	NEDD4 E3 Ubiquitin Protein Ligase	Protein Coding	45	GC15M055826	0.1
1471	PRKAB2	Protein Kinase AMP-Activated Non-Catalytic Subunit Beta 2	Protein Coding	45	GC01M147155	0.1
1472	PPP1CB	Protein Phosphatase 1 Catalytic Subunit Beta	Protein Coding	45	GC02P028752	0.1
1473	RALA	RAS Like Proto-Oncogene A	Protein Coding	45	GC07P039622	0.1
1474	NUMB	NUMB Endocytic Adaptor Protein	Protein Coding	45	GC14M073275	0.1
1475	NDUFV1	NADH:Ubiquinone Oxidoreductase Core Subunit V1	Protein Coding	45	GC11P068685	0.1
1476	TP73	Tumor Protein P73	Protein Coding	45	GC01P003652	0.1
1477	TUBB2A	Tubulin Beta 2A Class IIa	Protein Coding	45	GC06M003153	0.1
1478	UQCRFS1	Ubiquinol-Cytochrome C Reductase, Rieske Iron-Sulfur Polypeptide 1	Protein Coding	45	GC19M029205	0.1
1479	CASQ2	Calsequestrin 2	Protein Coding	44	GC01M115700	0.1
1480	ACSL1	Acyl-CoA Synthetase Long Chain Family Member 1	Protein Coding	44	GC04M184755	0.1
1481	CDK10	Cyclin Dependent Kinase 10	Protein Coding	44	GC16P089680	0.1
1482	CAPN5	Calpain 5	Protein Coding	44	GC11P077066	0.1
1483	BAD	BCL2 Associated Agonist Of Cell Death	Protein Coding	44	GC11M082199	0.1
1484	ACSL4	Acyl-CoA Synthetase Long Chain Family Member 4	Protein Coding	44	GC0XM109624	0.1
1485	CYB5R3	Cytochrome B5 Reductase 3	Protein Coding	44	GC22M054086	0.1
1486	EMD	Emerin	Protein Coding	44	GC0XP154379	0.1
1487	HMGCS2	3-Hydroxy-3-Methylglutaryl-CoA Synthase 2	Protein Coding	44	GC01M119747	0.1
1488	CXCL12	C-X-C Motif Chemokine Ligand 12	Protein Coding	44	GC10M044294	0.1
1489	KLF4	Kruppel Like Factor 4	Protein Coding	44	GC09M107484	0.1
1490	IL4	Interleukin 4	Protein Coding	44	GC05P132673	0.1
1491	GRK6	G Protein-Coupled Receptor Kinase 6	Protein Coding	44	GC05P177403	0.1
1492	EIF4A2	Eukaryotic Translation Initiation Factor 4A2	Protein Coding	44	GC03P186783	0.1
1493	S100B	S100 Calcium Binding Protein B	Protein Coding	44	GC21M049850	0.1
1494	SHMT1	Serine Hydroxymethyltransferase 1	Protein Coding	44	GC17M024168	0.1
1495	TEC	Tec Protein Tyrosine Kinase	Protein Coding	44	GC04M048137	0.1
1496	PARP2	Poly(ADP-Ribose) Polymerase 2	Protein Coding	44	GC14P020343	0.1
1497	PAK6	P21 (RAC1) Activated Kinase 6	Protein Coding	44	GC15P040217	0.1
1498	PAFAH1B1	Platelet Activating Factor Acetylhydrolase 1b Regulatory Subunit 1	Protein Coding	44	GC17P002593	0.1
1499	PTPRN	Protein Tyrosine Phosphatase Receptor Type N	Protein Coding	44	GC02M219289	0.1
1500	RALB	RAS Like Proto-Oncogene B	Protein Coding	44	GC02P120240	0.1
1501	MUTYH	MutY DNA Glycosylase	Protein Coding	44	GC01M045329	0.1
1502	NFIA	Nuclear Factor I A	Protein Coding	44	GC01P060865	0.1
1503	PMPCA	Peptidase, Mitochondrial Processing Subunit Alpha	Protein Coding	44	GC09P136410	0.1
1504	PSMB4	Proteasome 20S Subunit Beta 4	Protein Coding	44	GC01P151372	0.1
1505	UROD	Uroporphyrinogen Decarboxylase	Protein Coding	44	GC01P045219	0.1
1506	USP10	Ubiquitin Specific Peptidase 10	Protein Coding	44	GC16P084702	0.1
1507	CDC20	Cell Division Cycle 20	Protein Coding	43	GC01P043358	0.1
1508	ACAA2	Acetyl-CoA Acyltransferase 2	Protein Coding	43	GC18M049782	0.1
1509	CLPB	Caseinolytic Mitochondrial Matrix Peptidase Chaperone Subunit B	Protein Coding	43	GC11M082527	0.1
1510	CUL1	Cullin 1	Protein Coding	43	GC07P148697	0.1
1511	FUT8	Fucosyltransferase 8	Protein Coding	43	GC14P065411	0.1
1512	FGF13	Fibroblast Growth Factor 13	Protein Coding	43	GC0XM138615	0.1
1513	INPP5K	Inositol Polyphosphate-5-Phosphatase K	Protein Coding	43	GC17M001494	0.1
1514	MAK	Male Germ Cell Associated Kinase	Protein Coding	43	GC06M010762	0.1
1515	MDK	Midkine	Protein Coding	43	GC11P046380	0.1
1516	TECR	Trans-2,3-Enoyl-CoA Reductase	Protein Coding	43	GC19P014504	0.1
1517	RTN4	Reticulon 4	Protein Coding	43	GC02M054934	0.1
1518	RPL15	Ribosomal Protein L15	Protein Coding	43	GC03P023916	0.1
1519	NANS	N-Acetylneuraminate Synthase	Protein Coding	43	GC09P098056	0.1
1520	MGST2	Microsomal Glutathione S-Transferase 2	Protein Coding	43	GC04P139665	0.1
1521	NPHP1	Nephrocystin 1	Protein Coding	43	GC02M110122	0.1
1522	NEK1	NIMA Related Kinase 1	Protein Coding	43	GC04M169393	0.1
1523	PIM2	Pim-2 Proto-Oncogene, Serine/Threonine Kinase	Protein Coding	43	GC0XM048913	0.1
1524	PSMC3	Proteasome 26S Subunit, ATPase 3	Protein Coding	43	GC11M081898	0.1
1525	PSMD7	Proteasome 26S Subunit, Non-ATPase 7	Protein Coding	43	GC16P074296	0.1
1526	USF1	Upstream Transcription Factor 1	Protein Coding	43	GC01M161039	0.1
1527	CAMK1	Calcium/Calmodulin Dependent Protein Kinase I	Protein Coding	42	GC03M009774	0.1
1528	ASPH	Aspartate Beta-Hydroxylase	Protein Coding	42	GC08M061500	0.1
1529	CHMP2B	Charged Multivesicular Body Protein 2B	Protein Coding	42	GC03P087227	0.1
1530	CLOCK	Clock Circadian Regulator	Protein Coding	42	GC04M055427	0.1
1531	ACTC1	Actin Alpha Cardiac Muscle 1	Protein Coding	42	GC15M034790	0.1
1532	AIMP1	Aminoacyl TRNA Synthetase Complex Interacting Multifunctional Protein 1	Protein Coding	42	GC04P106315	0.1
1533	CD9	CD9 Molecule	Protein Coding	42	GC12P017443	0.1
1534	KPNB1	Karyopherin Subunit Beta 1	Protein Coding	42	GC17P047649	0.1
1535	ENDOG	Endonuclease G	Protein Coding	42	GC09P128818	0.1
1536	HAX1	HCLS1 Associated Protein X-1	Protein Coding	42	GC01P154273	0.1
1537	GPAM	Glycerol-3-Phosphate Acyltransferase, Mitochondrial	Protein Coding	42	GC10M112148	0.1
1538	RPS27	Ribosomal Protein S27	Protein Coding	42	GC01P153991	0.1
1539	TANK	TRAF Family Member Associated NFKB Activator	Protein Coding	42	GC02P161136	0.1
1540	SMOC2	SPARC Related Modular Calcium Binding 2	Protein Coding	42	GC06P168441	0.1
1541	RECQL4	RecQ Like Helicase 4	Protein Coding	42	GC08M145175	0.1
1542	RPS24	Ribosomal Protein S24	Protein Coding	42	GC10P078033	0.1
1543	QKI	QKI, KH Domain Containing RNA Binding	Protein Coding	42	GC06P163414	0.1
1544	PSMD12	Proteasome 26S Subunit, Non-ATPase 12	Protein Coding	42	GC17M067337	0.1
1545	PSMD14	Proteasome 26S Subunit, Non-ATPase 14	Protein Coding	42	GC02P161308	0.1
1546	TLE3	TLE Family Member 3, Transcriptional Corepressor	Protein Coding	42	GC15M070047	0.1
1547	SKP1	S-Phase Kinase Associated Protein 1	Protein Coding	42	GC05M134148	0.1
1548	MAPRE2	Microtubule Associated Protein RP/EB Family Member 2	Protein Coding	42	GC18P034976	0.1
1549	MAOB	Monoamine Oxidase B	Protein Coding	42	GC0XM043766	0.1
1550	NOP56	NOP56 Ribonucleoprotein	Protein Coding	42	GC20P003686	0.1
1551	PRPF31	Pre-MRNA Processing Factor 31	Protein Coding	42	GC19P061093	0.1
1552	POLRMT	RNA Polymerase Mitochondrial	Protein Coding	42	GC19M000617	0.1
1553	PLP1	Proteolipid Protein 1	Protein Coding	42	GC0XP103773	0.1
1554	PSMD9	Proteasome 26S Subunit, Non-ATPase 9	Protein Coding	42	GC12P125128	0.1
1555	USP4	Ubiquitin Specific Peptidase 4	Protein Coding	42	GC03M049277	0.1
1556	TOLLIP	Toll Interacting Protein	Protein Coding	42	GC11M001274	0.1
1557	CCBE1	Collagen And Calcium Binding EGF Domains 1	Protein Coding	41	GC18M059430	0.1
1558	CHMP4B	Charged Multivesicular Body Protein 4B	Protein Coding	41	GC20P033954	0.1
1559	CLN8	CLN8 Transmembrane ER And ERGIC Protein	Protein Coding	41	GC08P001755	0.1
1560	CENPJ	Centromere Protein J	Protein Coding	41	GC13M024882	0.1
1561	BANF1	BAF Nuclear Assembly Factor 1	Protein Coding	41	GC11P066002	0.1
1562	CYB5B	Cytochrome B5 Type B	Protein Coding	41	GC16P069435	0.1
1563	CCNE2	Cyclin E2	Protein Coding	41	GC08M094879	0.1
1564	HMGB2	High Mobility Group Box 2	Protein Coding	41	GC04M173331	0.1
1565	FMOD	Fibromodulin	Protein Coding	41	GC01M203340	0.1
1566	EDC3	Enhancer Of MRNA Decapping 3	Protein Coding	41	GC15M077193	0.1
1567	FARSA	Phenylalanyl-TRNA Synthetase Subunit Alpha	Protein Coding	41	GC19M012922	0.1
1568	FBL	Fibrillarin	Protein Coding	41	GC19M039834	0.1
1569	EEF1D	Eukaryotic Translation Elongation Factor 1 Delta	Protein Coding	41	GC08M143579	0.1
1570	KCNAB1	Potassium Voltage-Gated Channel Subfamily A Regulatory Beta Subunit 1	Protein Coding	41	GC03P156037	0.1
1571	IDH3G	Isocitrate Dehydrogenase (NAD(+)) 3 Non-Catalytic Subunit Gamma	Protein Coding	41	GC0XM153785	0.1
1572	LGALS3BP	Galectin 3 Binding Protein	Protein Coding	41	GC17M078971	0.1
1573	RPS12	Ribosomal Protein S12	Protein Coding	41	GC06P132814	0.1
1574	RPS26	Ribosomal Protein S26	Protein Coding	41	GC12P056043	0.1
1575	SAMHD1	SAM And HD Domain Containing Deoxynucleoside Triphosphate Triphosphohydrolase 1	Protein Coding	41	GC20M036890	0.1
1576	PYCARD	PYD And CARD Domain Containing	Protein Coding	41	GC16M031201	0.1
1577	RBX1	Ring-Box 1	Protein Coding	41	GC22P040951	0.1
1578	RCC1	Regulator Of Chromosome Condensation 1	Protein Coding	41	GC01P028505	0.1
1579	SDCCAG8	SHH Signaling And Ciliogenesis Regulator SDCCAG8	Protein Coding	41	GC01P243255	0.1
1580	PUF60	Poly(U) Binding Splicing Factor 60	Protein Coding	41	GC08M143816	0.1
1581	PSMC4	Proteasome 26S Subunit, ATPase 4	Protein Coding	41	GC19P046679	0.1
1582	PSME1	Proteasome Activator Subunit 1	Protein Coding	41	GC14P024136	0.1
1583	PSME2	Proteasome Activator Subunit 2	Protein Coding	41	GC14M024143	0.1
1584	PSME3	Proteasome Activator Subunit 3	Protein Coding	41	GC17P042824	0.1
1585	TMED10	Transmembrane P24 Trafficking Protein 10	Protein Coding	41	GC14M075132	0.1
1586	SUCLG2	Succinate-CoA Ligase GDP-Forming Subunit Beta	Protein Coding	41	GC03M067358	0.1
1587	RPL10A	Ribosomal Protein L10a	Protein Coding	41	GC06P073553	0.1
1588	SLC25A6	Solute Carrier Family 25 Member 6	Protein Coding	41	GC0XM001386	0.1
1589	SMARCD1	SWI/SNF Related, Matrix Associated, Actin Dependent Regulator Of Chromatin, Subfamily D, Member 1	Protein Coding	41	GC12P050085	0.1
1590	MNDA	Myeloid Cell Nuclear Differentiation Antigen	Protein Coding	41	GC01P158801	0.1
1591	PCBP2	Poly(RC) Binding Protein 2	Protein Coding	41	GC12P053452	0.1
1592	PLEKHA1	Pleckstrin Homology Domain Containing A1	Protein Coding	41	GC10P122374	0.1
1593	PCBP1	Poly(RC) Binding Protein 1	Protein Coding	41	GC02P070087	0.1
1594	RAD23A	RAD23 Homolog A, Nucleotide Excision Repair Protein	Protein Coding	41	GC19P013451	0.1
1595	NDE1	NudE Neurodevelopment Protein 1	Protein Coding	41	GC16P016193	0.1
1596	MRPL3	Mitochondrial Ribosomal Protein L3	Protein Coding	41	GC03M131462	0.1
1597	UBR5	Ubiquitin Protein Ligase E3 Component N-Recognin 5	Protein Coding	41	GC08M102252	0.1
1598	USH1C	USH1 Protein Network Component Harmonin	Protein Coding	41	GC11M017494	0.1
1599	TRIB3	Tribbles Pseudokinase 3	Protein Coding	41	GC20P000361	0.1
1600	CNOT1	CCR4-NOT Transcription Complex Subunit 1	Protein Coding	40	GC16M058519	0.1
1601	COLEC12	Collectin Subfamily Member 12	Protein Coding	40	GC18M000318	0.1
1602	AATF	Apoptosis Antagonizing Transcription Factor	Protein Coding	40	GC17P036948	0.1
1603	DNAJC3	DnaJ Heat Shock Protein Family (Hsp40) Member C3	Protein Coding	40	GC13P095677	0.1
1604	IL7	Interleukin 7	Protein Coding	40	GC08M078689	0.1
1605	KIFC1	Kinesin Family Member C1	Protein Coding	40	GC06P033391	0.1
1606	IFT88	Intraflagellar Transport 88	Protein Coding	40	GC13P020566	0.1
1607	ERAL1	Era Like 12S Mitochondrial RRNA Chaperone 1	Protein Coding	40	GC17P035778	0.1
1608	GNL3	G Protein Nucleolar 3	Protein Coding	40	GC03P052681	0.1
1609	SNRPA	Small Nuclear Ribonucleoprotein Polypeptide A	Protein Coding	40	GC19P040750	0.1
1610	PSMC6	Proteasome 26S Subunit, ATPase 6	Protein Coding	40	GC14P052707	0.1
1611	PSMD13	Proteasome 26S Subunit, Non-ATPase 13	Protein Coding	40	GC11P000236	0.1
1612	SRM	Spermidine Synthase	Protein Coding	40	GC01M011054	0.1
1613	NFIC	Nuclear Factor I C	Protein Coding	40	GC19P003314	0.1
1614	NEDD8	NEDD8 Ubiquitin Like Modifier	Protein Coding	40	GC14M024216	0.1
1615	MPG	N-Methylpurine DNA Glycosylase	Protein Coding	40	GC16P008724	0.1
1616	RAB35	RAB35, Member RAS Oncogene Family	Protein Coding	40	GC12M120096	0.1
1617	MPZL1	Myelin Protein Zero Like 1	Protein Coding	40	GC01P167721	0.1
1618	MEST	Mesoderm Specific Transcript	Protein Coding	40	GC07P130486	0.1
1619	PSMD11	Proteasome 26S Subunit, Non-ATPase 11	Protein Coding	40	GC17P032444	0.1
1620	UBE2M	Ubiquitin Conjugating Enzyme E2 M	Protein Coding	40	GC19M058555	0.1
1621	ZNF462	Zinc Finger Protein 462	Protein Coding	40	GC09P106860	0.1
1622	WDR45	WD Repeat Domain 45	Protein Coding	40	GC0XM049074	0.1
1623	BOK	BCL2 Family Apoptosis Regulator BOK	Protein Coding	39	GC02P241558	0.1
1624	CDK14	Cyclin Dependent Kinase 14	Protein Coding	39	GC07P090471	0.1
1625	AK4	Adenylate Kinase 4	Protein Coding	39	GC01P065147	0.1
1626	CCDC88C	Coiled-Coil Domain Containing 88C	Protein Coding	39	GC14M091271	0.1
1627	ANGPTL7	Angiopoietin Like 7	Protein Coding	39	GC01P011189	0.1
1628	DNAJA2	DnaJ Heat Shock Protein Family (Hsp40) Member A2	Protein Coding	39	GC16M046955	0.1
1629	DHRS2	Dehydrogenase/Reductase 2	Protein Coding	39	GC14P029961	0.1
1630	RPS11	Ribosomal Protein S11	Protein Coding	39	GC19P049496	0.1
1631	SCARA5	Scavenger Receptor Class A Member 5	Protein Coding	39	GC08M027869	0.1
1632	RPL23	Ribosomal Protein L23	Protein Coding	39	GC17M038847	0.1
1633	RPL30	Ribosomal Protein L30	Protein Coding	39	GC08M098024	0.1
1634	RPL3L	Ribosomal Protein L3 Like	Protein Coding	39	GC16M001943	0.1
1635	TGIF2	TGFB Induced Factor Homeobox 2	Protein Coding	39	GC20P036573	0.1
1636	WDR77	WD Repeat Domain 77	Protein Coding	39	GC01M111439	0.1
1637	VRK3	VRK Serine/Threonine Kinase 3	Protein Coding	39	GC19M049976	0.1
1638	MYBBP1A	MYB Binding Protein 1a	Protein Coding	39	GC17M004538	0.1
1639	MYOG	Myogenin	Protein Coding	39	GC01M203083	0.1
1640	OSBPL5	Oxysterol Binding Protein Like 5	Protein Coding	39	GC11M003088	0.1
1641	OSTF1	Osteoclast Stimulating Factor 1	Protein Coding	39	GC09P075088	0.1
1642	UXS1	UDP-Glucuronate Decarboxylase 1	Protein Coding	39	GC02M106094	0.1
1643	ABHD11	Abhydrolase Domain Containing 11	Protein Coding	38	GC07M073736	0.1
1644	ABCF2	ATP Binding Cassette Subfamily F Member 2	Protein Coding	38	GC07M151211	0.1
1645	CHCHD10	Coiled-Coil-Helix-Coiled-Coil-Helix Domain Containing 10	Protein Coding	38	GC22M023765	0.1
1646	CHCHD2	Coiled-Coil-Helix-Coiled-Coil-Helix Domain Containing 2	Protein Coding	38	GC07M056101	0.1
1647	CXCL9	C-X-C Motif Chemokine Ligand 9	Protein Coding	38	GC04M076001	0.1
1648	CTNNBL1	Catenin Beta Like 1	Protein Coding	38	GC20P037693	0.1
1649	DDX10	DEAD-Box Helicase 10	Protein Coding	38	GC11P108569	0.1
1650	AK8	Adenylate Kinase 8	Protein Coding	38	GC09M132725	0.1
1651	ACSM3	Acyl-CoA Synthetase Medium Chain Family Member 3	Protein Coding	38	GC16P020610	0.1
1652	GPER1	G Protein-Coupled Estrogen Receptor 1	Protein Coding	38	GC07P001789	0.1
1653	GPM6B	Glycoprotein M6B	Protein Coding	38	GC0XM013789	0.1
1654	KHDRBS3	KH RNA Binding Domain Containing, Signal Transduction Associated 3	Protein Coding	38	GC08P135457	0.1
1655	GLCE	Glucuronic Acid Epimerase	Protein Coding	38	GC15P089142	0.1
1656	GLRX5	Glutaredoxin 5	Protein Coding	38	GC14P095533	0.1
1657	HNRNPAB	Heterogeneous Nuclear Ribonucleoprotein A/B	Protein Coding	38	GC05P178204	0.1
1658	CCN2	Cellular Communication Network Factor 2	Protein Coding	38	GC06M131948	0.1
1659	GNLY	Granulysin	Protein Coding	38	GC02P085685	0.1
1660	GOSR1	Golgi SNAP Receptor Complex Member 1	Protein Coding	38	GC17P030477	0.1
1661	LYAR	Ly1 Antibody Reactive	Protein Coding	38	GC04M004269	0.1
1662	ILKAP	ILK Associated Serine/Threonine Phosphatase	Protein Coding	38	GC02M238170	0.1
1663	STX8	Syntaxin 8	Protein Coding	38	GC17M009250	0.1
1664	TBPL1	TATA-Box Binding Protein Like 1	Protein Coding	38	GC06P133952	0.1
1665	RGS1	Regulator Of G Protein Signaling 1	Protein Coding	38	GC01P192575	0.1
1666	RDH13	Retinol Dehydrogenase 13	Protein Coding	38	GC19M055039	0.1
1667	PSMD5	Proteasome 26S Subunit, Non-ATPase 5	Protein Coding	38	GC09M120815	0.1
1668	RNF20	Ring Finger Protein 20	Protein Coding	38	GC09P101533	0.1
1669	TMPRSS5	Transmembrane Serine Protease 5	Protein Coding	38	GC11M113687	0.1
1670	SUMO2	Small Ubiquitin Like Modifier 2	Protein Coding	38	GC17M075165	0.1
1671	SRPK3	SRSF Protein Kinase 3	Protein Coding	38	GC0XP153776	0.1
1672	MYO9A	Myosin IXA	Protein Coding	38	GC15M071822	0.1
1673	MBNL1	Muscleblind Like Splicing Regulator 1	Protein Coding	38	GC03P152243	0.1
1674	KRT6C	Keratin 6C	Protein Coding	38	GC12M052468	0.1
1675	NDRG2	NDRG Family Member 2	Protein Coding	38	GC14M021016	0.1
1676	PRICKLE2	Prickle Planar Cell Polarity Protein 2	Protein Coding	38	GC03M064079	0.1
1677	PRAME	PRAME Nuclear Receptor Transcriptional Regulator	Protein Coding	38	GC22M022547	0.1
1678	NVL	Nuclear VCP Like	Protein Coding	38	GC01M224227	0.1
1679	NAT10	N-Acetyltransferase 10	Protein Coding	38	GC11P034105	0.1
1680	KIFC3	Kinesin Family Member C3	Protein Coding	38	GC16M057758	0.1
1681	PIEZO1	Piezo Type Mechanosensitive Ion Channel Component 1	Protein Coding	38	GC16M088715	0.1
1682	PSMD10	Proteasome 26S Subunit, Non-ATPase 10	Protein Coding	38	GC0XM108084	0.1
1683	PSMD6	Proteasome 26S Subunit, Non-ATPase 6	Protein Coding	38	GC03M063973	0.1
1684	PSMF1	Proteasome Inhibitor Subunit 1	Protein Coding	38	GC20P001113	0.1
1685	TSLP	Thymic Stromal Lymphopoietin	Protein Coding	38	GC05P111070	0.1
1686	UBE2E1	Ubiquitin Conjugating Enzyme E2 E1	Protein Coding	38	GC03P023805	0.1
1687	TRIM44	Tripartite Motif Containing 44	Protein Coding	38	GC11P035684	0.1
1688	ABCF3	ATP Binding Cassette Subfamily F Member 3	Protein Coding	37	GC03P184186	0.1
1689	ACOT8	Acyl-CoA Thioesterase 8	Protein Coding	37	GC20M045841	0.1
1690	CHD6	Chromodomain Helicase DNA Binding Protein 6	Protein Coding	37	GC20M041402	0.1
1691	CHMP3	Charged Multivesicular Body Protein 3	Protein Coding	37	GC02M086505	0.1
1692	COG1	Component Of Oligomeric Golgi Complex 1	Protein Coding	37	GC17P073193	0.1
1693	ALKBH3	AlkB Homolog 3, Alpha-Ketoglutarate Dependent Dioxygenase	Protein Coding	37	GC11P043902	0.1
1694	ATP6V1G1	ATPase H+ Transporting V1 Subunit G1	Protein Coding	37	GC09P118036	0.1
1695	DRAP1	DR1 Associated Protein 1	Protein Coding	37	GC11P068530	0.1
1696	EDC4	Enhancer Of MRNA Decapping 4	Protein Coding	37	GC16P067873	0.1
1697	GORAB	Golgin, RAB6 Interacting	Protein Coding	37	GC01P170501	0.1
1698	KPNA5	Karyopherin Subunit Alpha 5	Protein Coding	37	GC06P116681	0.1
1699	HMG20A	High Mobility Group 20A	Protein Coding	37	GC15P077420	0.1
1700	GGA2	Golgi Associated, Gamma Adaptin Ear Containing, ARF Binding Protein 2	Protein Coding	37	GC16M023464	0.1
1701	GLIPR2	GLI Pathogenesis Related 2	Protein Coding	37	GC09P038921	0.1
1702	GLRX2	Glutaredoxin 2	Protein Coding	37	GC01M193065	0.1
1703	GBP2	Guanylate Binding Protein 2	Protein Coding	37	GC01M089106	0.1
1704	RAB32	RAB32, Member RAS Oncogene Family	Protein Coding	37	GC06P146543	0.1
1705	RSL24D1	Ribosomal L24 Domain Containing 1	Protein Coding	37	GC15M055180	0.1
1706	S100A16	S100 Calcium Binding Protein A16	Protein Coding	37	GC01M153606	0.1
1707	REEP3	Receptor Accessory Protein 3	Protein Coding	37	GC10P063521	0.1
1708	SLC25A26	Solute Carrier Family 25 Member 26	Protein Coding	37	GC03P066120	0.1
1709	TMOD2	Tropomodulin 2	Protein Coding	37	GC15P051751	0.1
1710	RPL37A	Ribosomal Protein L37a	Protein Coding	37	GC02P216498	0.1
1711	SACS	Sacsin Molecular Chaperone	Protein Coding	37	GC13M023288	0.1
1712	SEC16B	SEC16 Homolog B, Endoplasmic Reticulum Export Factor	Protein Coding	37	GC01M177923	0.1
1713	TECRL	Trans-2,3-Enoyl-CoA Reductase Like	Protein Coding	37	GC04M064275	0.1
1714	MPP3	MAGUK P55 Scaffold Protein 3	Protein Coding	37	GC17M043800	0.1
1715	MRPL28	Mitochondrial Ribosomal Protein L28	Protein Coding	37	GC16M000357	0.1
1716	ORC3	Origin Recognition Complex Subunit 3	Protein Coding	37	GC06P087590	0.1
1717	NOP58	NOP58 Ribonucleoprotein	Protein Coding	37	GC02P202265	0.1
1718	PCBD2	Pterin-4 Alpha-Carbinolamine Dehydratase 2	Protein Coding	37	GC05P134904	0.1
1719	PPP1R17	Protein Phosphatase 1 Regulatory Subunit 17	Protein Coding	37	GC07P031726	0.1
1720	MTUS1	Microtubule Associated Scaffold Protein 1	Protein Coding	37	GC08M017643	0.1
1721	MRPL13	Mitochondrial Ribosomal Protein L13	Protein Coding	37	GC08M120377	0.1
1722	PLP2	Proteolipid Protein 2	Protein Coding	37	GC0XP049171	0.1
1723	PNOC	Prepronociceptin	Protein Coding	37	GC08P028316	0.1
1724	TOM1L2	Target Of Myb1 Like 2 Membrane Trafficking Protein	Protein Coding	37	GC17M017843	0.1
1725	TRAPPC12	Trafficking Protein Particle Complex Subunit 12	Protein Coding	37	GC02P003383	0.1
1726	ATF5	Activating Transcription Factor 5	Protein Coding	36	GC19P050816	0.1
1727	CILK1	Ciliogenesis Associated Kinase 1	Protein Coding	36	GC06M059440	0.1
1728	CKAP2	Cytoskeleton Associated Protein 2	Protein Coding	36	GC13P052455	0.1
1729	BRIX1	Biogenesis Of Ribosomes BRX1	Protein Coding	36	GC05P034916	0.1
1730	APOBEC3C	Apolipoprotein B MRNA Editing Enzyme Catalytic Subunit 3C	Protein Coding	36	GC22P039014	0.1
1731	DNAJC30	DnaJ Heat Shock Protein Family (Hsp40) Member C30	Protein Coding	36	GC07M073680	0.1
1732	INTS7	Integrator Complex Subunit 7	Protein Coding	36	GC01M211940	0.1
1733	CPEB4	Cytoplasmic Polyadenylation Element Binding Protein 4	Protein Coding	36	GC05P173888	0.1
1734	GEMIN2	Gem Nuclear Organelle Associated Protein 2	Protein Coding	36	GC14P039114	0.1
1735	JMY	Junction Mediating And Regulatory Protein, P53 Cofactor	Protein Coding	36	GC05P079236	0.1
1736	S100A13	S100 Calcium Binding Protein A13	Protein Coding	36	GC01M153618	0.1
1737	MED22	Mediator Complex Subunit 22	Protein Coding	36	GC09M133338	0.1
1738	STYX	Serine/Threonine/Tyrosine Interacting Protein	Protein Coding	36	GC14P052730	0.1
1739	REEP4	Receptor Accessory Protein 4	Protein Coding	36	GC08M022138	0.1
1740	VPS16	VPS16 Core Subunit Of CORVET And HOPS Complexes	Protein Coding	36	GC20P002840	0.1
1741	TMEM107	Transmembrane Protein 107	Protein Coding	36	GC17M009979	0.1
1742	SLAIN1	SLAIN Motif Family Member 1	Protein Coding	36	GC13P077697	0.1
1743	RPL22L1	Ribosomal Protein L22 Like 1	Protein Coding	36	GC03M170864	0.1
1744	RBM23	RNA Binding Motif Protein 23	Protein Coding	36	GC14M022902	0.1
1745	TMEM237	Transmembrane Protein 237	Protein Coding	36	GC02M201620	0.1
1746	MRPL18	Mitochondrial Ribosomal Protein L18	Protein Coding	36	GC06P159789	0.1
1747	MED27	Mediator Complex Subunit 27	Protein Coding	36	GC09M131860	0.1
1748	LRRC8E	Leucine Rich Repeat Containing 8 VRAC Subunit E	Protein Coding	36	GC19P007888	0.1
1749	PPP1R21	Protein Phosphatase 1 Regulatory Subunit 21	Protein Coding	36	GC02P048440	0.1
1750	PPHLN1	Periphilin 1	Protein Coding	36	GC12P042238	0.1
1751	OCIAD2	OCIA Domain Containing 2	Protein Coding	36	GC04M048887	0.1
1752	LETMD1	LETM1 Domain Containing 1	Protein Coding	36	GC12P051047	0.1
1753	POLR2K	RNA Polymerase II, I And III Subunit K	Protein Coding	36	GC08P100150	0.1
1754	PNO1	Partner Of NOB1 Homolog	Protein Coding	36	GC02P068157	0.1
1755	POLDIP2	DNA Polymerase Delta Interacting Protein 2	Protein Coding	36	GC17M028346	0.1
1756	UXT	Ubiquitously Expressed Prefoldin Like Chaperone	Protein Coding	36	GC0XM047651	0.1
1757	YPEL5	Yippee Like 5	Protein Coding	36	GC02P030108	0.1
1758	ANP32E	Acidic Nuclear Phosphoprotein 32 Family Member E	Protein Coding	35	GC01M150218	0.1
1759	APOBEC4	Apolipoprotein B MRNA Editing Enzyme Catalytic Polypeptide Like 4	Protein Coding	35	GC01M183646	0.1
1760	CLIP3	CAP-Gly Domain Containing Linker Protein 3	Protein Coding	35	GC19M059853	0.1
1761	DNAJB12	DnaJ Heat Shock Protein Family (Hsp40) Member B12	Protein Coding	35	GC10M072332	0.1
1762	DHX40	DEAH-Box Helicase 40	Protein Coding	35	GC17P059565	0.1
1763	AMOTL2	Angiomotin Like 2	Protein Coding	35	GC03M134355	0.1
1764	GPKOW	G-Patch Domain And KOW Motifs	Protein Coding	35	GC0XM049113	0.1
1765	KIF12	Kinesin Family Member 12	Protein Coding	35	GC09M114086	0.1
1766	IPO9	Importin 9	Protein Coding	35	GC01P201829	0.1
1767	HMG20B	High Mobility Group 20B	Protein Coding	35	GC19P003572	0.1
1768	FYTTD1	Forty-Two-Three Domain Containing 1	Protein Coding	35	GC03P197737	0.1
1769	GNL2	G Protein Nucleolar 2	Protein Coding	35	GC01M037566	0.1
1770	RRP1	Ribosomal RNA Processing 1	Protein Coding	35	GC21P043789	0.1
1771	TAF9B	TATA-Box Binding Protein Associated Factor 9b	Protein Coding	35	GC0XM078129	0.1
1772	TC2N	Tandem C2 Domains, Nuclear	Protein Coding	35	GC14M099034	0.1
1773	RRP12	Ribosomal RNA Processing 12 Homolog	Protein Coding	35	GC10M097356	0.1
1774	RPL36A	Ribosomal Protein L36a	Protein Coding	35	GC0XP101392	0.1
1775	RGS22	Regulator Of G Protein Signaling 22	Protein Coding	35	GC08M099960	0.1
1776	WDR6	WD Repeat Domain 6	Protein Coding	35	GC03P049007	0.1
1777	SRSF10	Serine And Arginine Rich Splicing Factor 10	Protein Coding	35	GC01M023964	0.1
1778	ZFYVE21	Zinc Finger FYVE-Type Containing 21	Protein Coding	35	GC14P103715	0.1
1779	XRN1	5'-3' Exoribonuclease 1	Protein Coding	35	GC03M142306	0.1
1780	SRCIN1	SRC Kinase Signaling Inhibitor 1	Protein Coding	35	GC17M038530	0.1
1781	RILP	Rab Interacting Lysosomal Protein	Protein Coding	35	GC17M001646	0.1
1782	MRPL21	Mitochondrial Ribosomal Protein L21	Protein Coding	35	GC11M082448	0.1
1783	MRPL37	Mitochondrial Ribosomal Protein L37	Protein Coding	35	GC01P054185	0.1
1784	MRPL41	Mitochondrial Ribosomal Protein L41	Protein Coding	35	GC09P137551	0.1
1785	MRPL49	Mitochondrial Ribosomal Protein L49	Protein Coding	35	GC11P068437	0.1
1786	MTIF3	Mitochondrial Translational Initiation Factor 3	Protein Coding	35	GC13M027436	0.1
1787	MRPL35	Mitochondrial Ribosomal Protein L35	Protein Coding	35	GC02P086199	0.1
1788	PDE12	Phosphodiesterase 12	Protein Coding	35	GC03P057556	0.1
1789	PHLDA1	Pleckstrin Homology Like Domain Family A Member 1	Protein Coding	35	GC12M076025	0.1
1790	MAP1S	Microtubule Associated Protein 1S	Protein Coding	35	GC19P034788	0.1
1791	PAAF1	Proteasomal ATPase Associated Factor 1	Protein Coding	35	GC11P073876	0.1
1792	MRPS14	Mitochondrial Ribosomal Protein S14	Protein Coding	35	GC01M175010	0.1
1793	ODF2L	Outer Dense Fiber Of Sperm Tails 2 Like	Protein Coding	35	GC01M086346	0.1
1794	OLFML2A	Olfactomedin Like 2A	Protein Coding	35	GC09P124777	0.1
1795	NUDT16L1	Nudix Hydrolase 16 Like 1	Protein Coding	35	GC16P009180	0.1
1796	PNRC2	Proline Rich Nuclear Receptor Coactivator 2	Protein Coding	35	GC01P024328	0.1
1797	ZNF185	Zinc Finger Protein 185 With LIM Domain	Protein Coding	35	GC0XP152898	0.1
1798	C15orf48	Chromosome 15 Open Reading Frame 48	Protein Coding	34	GC15P045430	0.1
1799	CEP112	Centrosomal Protein 112	Protein Coding	34	GC17M065635	0.1
1800	KIAA1586	KIAA1586	Protein Coding	34	GC06P057046	0.1
1801	SPCS2	Signal Peptidase Complex Subunit 2	Protein Coding	34	GC11P077264	0.1
1802	SPDYA	Speedy/RINGO Cell Cycle Regulator Family Member A	Protein Coding	34	GC02P028782	0.1
1803	TBKBP1	TBK1 Binding Protein 1	Protein Coding	34	GC17P047694	0.1
1804	TMEM147	Transmembrane Protein 147	Protein Coding	34	GC19P035545	0.1
1805	PDCD7	Programmed Cell Death 7	Protein Coding	34	GC15M065117	0.1
1806	LRRC20	Leucine Rich Repeat Containing 20	Protein Coding	34	GC10M070298	0.1
1807	PIGY	Phosphatidylinositol Glycan Anchor Biosynthesis Class Y	Protein Coding	34	GC04M088520	0.1
1808	YIPF6	Yip1 Domain Family Member 6	Protein Coding	34	GC0XP068498	0.1
1809	WDR18	WD Repeat Domain 18	Protein Coding	34	GC19P001951	0.1
1810	ATG101	Autophagy Related 101	Protein Coding	33	GC12P052069	0.1
1811	AFDN	Afadin, Adherens Junction Formation Factor	Protein Coding	33	GC06P167827	0.1
1812	AKIRIN2	Akirin 2	Protein Coding	33	GC06M087674	0.1
1813	GET4	Guided Entry Of Tail-Anchored Proteins Factor 4	Protein Coding	33	GC07P000876	0.1
1814	H3-3B	H3.3 Histone B	Protein Coding	33	GC17M075803	0.1
1815	FCF1	FCF1 RRNA-Processing Protein	Protein Coding	33	GC14P074713	0.1
1816	SPATA4	Spermatogenesis Associated 4	Protein Coding	33	GC04M176184	0.1
1817	SNX33	Sorting Nexin 33	Protein Coding	33	GC15P089593	0.1
1818	SPC24	SPC24 Component Of NDC80 Kinetochore Complex	Protein Coding	33	GC19M011131	0.1
1819	RRP15	Ribosomal RNA Processing 15 Homolog	Protein Coding	33	GC01P218285	0.1
1820	RPS19BP1	Ribosomal Protein S19 Binding Protein 1	Protein Coding	33	GC22M054070	0.1
1821	ZBTB44	Zinc Finger And BTB Domain Containing 44	Protein Coding	33	GC11M130226	0.1
1822	TMEM120A	Transmembrane Protein 120A	Protein Coding	33	GC07M075986	0.1
1823	TEX10	Testis Expressed 10	Protein Coding	33	GC09M100302	0.1
1824	THAP7	THAP Domain Containing 7	Protein Coding	33	GC22M020999	0.1
1825	MRPL27	Mitochondrial Ribosomal Protein L27	Protein Coding	33	GC17M050367	0.1
1826	NKD2	NKD Inhibitor Of WNT Signaling Pathway 2	Protein Coding	33	GC05P001008	0.1
1827	RAB39A	RAB39A, Member RAS Oncogene Family	Protein Coding	33	GC11P107928	0.1
1828	PRRC2B	Proline Rich Coiled-Coil 2B	Protein Coding	33	GC09P131373	0.1
1829	ZMYM5	Zinc Finger MYM-Type Containing 5	Protein Coding	33	GC13M019823	0.1
1830	ZNF574	Zinc Finger Protein 574	Protein Coding	33	GC19P042068	0.1
1831	WHAMM	WASP Homolog Associated With Actin, Golgi Membranes And Microtubules	Protein Coding	33	GC15P090203	0.1
1832	C1orf105	Chromosome 1 Open Reading Frame 105	Protein Coding	32	GC01P172419	0.1
1833	ASPHD1	Aspartate Beta-Hydroxylase Domain Containing 1	Protein Coding	32	GC16P038550	0.1
1834	ATAT1	Alpha Tubulin Acetyltransferase 1	Protein Coding	32	GC06P030626	0.1
1835	CCDC60	Coiled-Coil Domain Containing 60	Protein Coding	32	GC12P119334	0.1
1836	JADE2	Jade Family PHD Finger 2	Protein Coding	32	GC05P134524	0.1
1837	RBM33	RNA Binding Motif Protein 33	Protein Coding	32	GC07P155644	0.1
1838	RWDD4	RWD Domain Containing 4	Protein Coding	32	GC04M183639	0.1
1839	RNF121	Ring Finger Protein 121	Protein Coding	32	GC11P071928	0.1
1840	SLC7A6OS	Solute Carrier Family 7 Member 6 Opposite Strand	Protein Coding	32	GC16M068284	0.1
1841	ZC2HC1C	Zinc Finger C2HC-Type Containing 1C	Protein Coding	32	GC14P075064	0.1
1842	ZKSCAN8	Zinc Finger With KRAB And SCAN Domains 8	Protein Coding	32	GC06P028141	0.1
1843	TMEM134	Transmembrane Protein 134	Protein Coding	32	GC11M067461	0.1
1844	TMEM14A	Transmembrane Protein 14A	Protein Coding	32	GC06P052671	0.1
1845	SS18L2	SS18 Like 2	Protein Coding	32	GC03P042581	0.1
1846	SREK1IP1	SREK1 Interacting Protein 1	Protein Coding	32	GC05M064718	0.1
1847	MOB3C	MOB Kinase Activator 3C	Protein Coding	32	GC01M046607	0.1
1848	MIS18BP1	MIS18 Binding Protein 1	Protein Coding	32	GC14M045203	0.1
1849	PUSL1	Pseudouridine Synthase Like 1	Protein Coding	32	GC01P001308	0.1
1850	MRPL52	Mitochondrial Ribosomal Protein L52	Protein Coding	32	GC14P022829	0.1
1851	MT-ND1	Mitochondrially Encoded NADH:Ubiquinone Oxidoreductase Core Subunit 1	Protein Coding	32	GCMTP003309	0.1
1852	MT-ND4	Mitochondrially Encoded NADH:Ubiquinone Oxidoreductase Core Subunit 4	Protein Coding	32	GCMTP010762	0.1
1853	LTV1	LTV1 Ribosome Biogenesis Factor	Protein Coding	32	GC06P143843	0.1
1854	ZNF684	Zinc Finger Protein 684	Protein Coding	32	GC01P040531	0.1
1855	C2orf88	Chromosome 2 Open Reading Frame 88	Protein Coding	31	GC02P189879	0.1
1856	C11orf16	Chromosome 11 Open Reading Frame 16	Protein Coding	31	GC11M008920	0.1
1857	AKAP14	A-Kinase Anchoring Protein 14	Protein Coding	31	GC0XP119895	0.1
1858	DNAH14	Dynein Axonemal Heavy Chain 14	Protein Coding	31	GC01P224896	0.1
1859	KCTD14	Potassium Channel Tetramerization Domain Containing 14	Protein Coding	31	GC11M082726	0.1
1860	HEATR3	HEAT Repeat Containing 3	Protein Coding	31	GC16P050065	0.1
1861	TMEM128	Transmembrane Protein 128	Protein Coding	31	GC04M004253	0.1
1862	SFR1	SWI5 Dependent Homologous Recombination Repair Protein 1	Protein Coding	31	GC10P104120	0.1
1863	MOB3A	MOB Kinase Activator 3A	Protein Coding	31	GC19M003902	0.1
1864	WDR24	WD Repeat Domain 24	Protein Coding	31	GC16M005802	0.1
1865	ZNF787	Zinc Finger Protein 787	Protein Coding	31	GC19M060629	0.1
1866	ZNF688	Zinc Finger Protein 688	Protein Coding	31	GC16M030569	0.1
1867	CMTR2	Cap Methyltransferase 2	Protein Coding	30	GC16M071281	0.1
1868	TEX29	Testis Expressed 29	Protein Coding	30	GC13P111306	0.1
1869	MRM3	Mitochondrial RRNA Methyltransferase 3	Protein Coding	30	GC17P001252	0.1
1870	CCDC186	Coiled-Coil Domain Containing 186	Protein Coding	29	GC10M114120	0.1
1871	CLHC1	Clathrin Heavy Chain Linker Domain Containing 1	Protein Coding	29	GC02M055172	0.1
1872	C1orf115	Chromosome 1 Open Reading Frame 115	Protein Coding	28	GC01P220689	0.1
1873	C22orf31	Chromosome 22 Open Reading Frame 31	Protein Coding	28	GC22M029058	0.1
1874	HGH1	HGH1 Homolog	Protein Coding	28	GC08P144137	0.1
1875	H2AZ2	H2A.Z Variant Histone 2	Protein Coding	28	GC07M044829	0.1
1876	ERG28	Ergosterol Biosynthesis 28 Homolog	Protein Coding	27	GC14M075650	0.1
1877	SELENOK	Selenoprotein K	Protein Coding	27	GC03M053884	0.1
1878	ZUP1	Zinc Finger Containing Ubiquitin Peptidase 1	Protein Coding	27	GC06M116636	0.1
1879	CFAP300	Cilia And Flagella Associated Protein 300	Protein Coding	26	GC11P102048	0.1
1880	ERICH2	Glutamate Rich 2	Protein Coding	26	GC02P170772	0.1
1881	HDHD5	Haloacid Dehalogenase Like Hydrolase Domain Containing 5	Protein Coding	26	GC22M017177	0.1
1882	HPF1	Histone PARylation Factor 1	Protein Coding	25	GC04M169730	0.1
1883	TENT5D	Terminal Nucleotidyltransferase 5D	Protein Coding	25	GC0XP080336	0.1
1884	TSBP1	Testis Expressed Basic Protein 1	Protein Coding	25	GC06M032288	0.1
1885	MIGA2	Mitoguardin 2	Protein Coding	25	GC09P129037	0.1
1886	INKA2	Inka Box Actin Regulator 2	Protein Coding	24	GC01M111682	0.1
1887	PGAP4	Post-GPI Attachment To Proteins GalNAc Transferase 4	Protein Coding	24	GC09M101476	0.1
1888	IGKV1-5	Immunoglobulin Kappa Variable 1-5	Protein Coding	20	GC02M090628	0.1
1889	KIRREL3-AS3	KIRREL3 Antisense RNA 3	RNA Gene	19	GC11P127002	0.1
1890	GMCL2	Germ Cell-Less 2, Spermatogenesis Associated	Protein Coding	19	GC05M178189	0.1
1891	TCP10L3	T-Complex 10 Like 3, Pseudogene	Pseudogene	19	GC06M167373	0.1
1892	OR14K1	Olfactory Receptor Family 14 Subfamily K Member 1	Protein Coding	19	GC01P247738	0.1
1893	MIR335	MicroRNA 335	RNA Gene	19	GC07P130496	0.1
1894	DPY19L2P1	DPY19L2 Pseudogene 1	Pseudogene	18	GC07M035080	0.1
1895	EP400P1	EP400 Pseudogene 1	Pseudogene	18	GC12P132085	0.1
1896	ANKRD36BP1	Ankyrin Repeat Domain 36B Pseudogene 1	Pseudogene	17	GC01M168245	0.1
1897	CRMA	Cardiomyocyte Maturation Associated LncRNA	RNA Gene	14	GC20M062545	0.1
1898	LINC01483	Long Intergenic Non-Protein Coding RNA 1483	RNA Gene	13	GC17P069577	0.1
1899	TBC1D3P2	TBC1 Domain Family Member 3 Pseudogene 2	Pseudogene	13	GC17M062264	0.1
